# Supplementary material for: Integration of Gastric Cancer RNA‐Seq Datasets Along With PPI Network Suggests That Nonhub Nodes Have the Potential to Become Biomarkers
Source: Cancer Rep (Hoboken). 2025 Jan 24;8(1):e70126. doi: 10.1002/cnr2.70126 (PMC11757912; doi:10.1002/cnr2.70126)
Supplement: Supplementary file 1 — Table S1. Differentially expressed genes (DEGs). [file CNR2-8-e70126-s003.xlsx]

## Sheet: DEGs
Additional files; Table S1:	Differentially expressed genes (DEGs)
	logFC	AveExpr	t	P.Value	adj.P.Val	B
BGN	2.9645	6.72062	8.71942	1.92655e-12	2.0695e-08	17.9292
COL7A1	2.81556	6.50268	8.49988	4.65044e-12	2.49775e-08	17.0957
ADAMTS12	2.80332	4.28471	8.20482	1.52497e-11	5.4604e-08	15.9711
TTYH3	1.9312	6.99156	7.88799	5.47326e-11	1.46984e-07	14.7598
LRP8	2.173	4.30743	7.78866	8.1731e-11	1.75591e-07	14.3795
LIF	2.38594	4.82955	7.62001	1.61459e-10	2.47771e-07	13.7335
TROAP	1.88743	4.41341	7.65672	1.39223e-10	2.47771e-07	13.8741
THY1	2.27508	6.52435	7.48433	2.7919e-10	3.74882e-07	13.2137
SULF1	3.12768	6.60245	7.32433	5.3234e-10	6.21575e-07	12.601
COL12A1	3.11263	7.5827	7.29738	5.93451e-10	6.21575e-07	12.4978
CLDN4	2.99852	7.06381	7.27051	6.61335e-10	6.21575e-07	12.3949
EPHB2	2.5659	5.46595	7.23784	7.54383e-10	6.21575e-07	12.2699
COL1A1	2.54127	10.4272	7.22016	8.10095e-10	6.21575e-07	12.2022
KIF18B	1.89805	4.52649	7.25127	7.14641e-10	6.21575e-07	12.3213
PMEPA1	2.11525	6.60568	7.11262	1.2491e-09	8.94523e-07	11.791
LOXL2	1.82245	6.18741	7.09561	1.33757e-09	8.98014e-07	11.7259
BMP1	1.68927	5.78843	7.07059	1.47926e-09	9.34719e-07	11.6303
ITGAX	2.01846	6.02968	7.04767	1.62213e-09	9.68052e-07	11.5427
ADAMTS2	2.11896	4.8044	6.9742	2.17946e-09	1.2322e-06	11.2622
SERPINE1	2.27638	5.65509	6.95984	2.30884e-09	1.24008e-06	11.2074
COL8A1	2.72443	5.45259	6.92114	2.69708e-09	1.37962e-06	11.0598
MFSD4A	-2.92882	6.50457	-6.88724	3.09018e-09	1.50885e-06	10.9305
GPR155	-2.32065	5.82557	-6.84265	3.69555e-09	1.71306e-06	10.7606
RNASE1	-2.4054	8.74823	-6.83391	3.82735e-09	1.71306e-06	10.7273
CKB	-2.743	6.85405	-6.81925	4.05896e-09	1.74405e-06	10.6715
RARRES1	2.30435	3.97025	6.78903	4.58148e-09	1.89285e-06	10.5564
CENPF	2.09962	6.30438	6.76677	5.0089e-09	1.9928e-06	10.4717
KIF23	1.79128	4.95128	6.75406	5.2704e-09	2.02195e-06	10.4233
COL6A3	2.49372	9.38844	6.67519	7.22581e-09	2.67654e-06	10.1236
FCGR3A	1.99067	5.5258	6.57844	1.0634e-08	3.80768e-06	9.7565
DIO2	1.77722	6.09887	6.5499	1.19158e-08	4.12901e-06	9.64839
LEF1	1.71081	4.04234	6.45558	1.73491e-08	5.82387e-06	9.29154
ANLN	2.12217	5.48279	6.38603	2.28723e-08	7.44529e-06	9.02903
ASPM	2.11563	5.23866	6.35801	2.55632e-08	7.55791e-06	8.92339
MKI67	2.06301	7.37829	6.35343	2.60327e-08	7.55791e-06	8.90611
WNT5A	1.94918	5.51268	6.3696	2.44149e-08	7.55791e-06	8.96705
SERPINB9	1.65575	5.29302	6.35823	2.55415e-08	7.55791e-06	8.9242
BUB1	1.91919	4.73884	6.32116	2.95864e-08	8.14914e-06	8.78459
AKR1C2	-2.18803	6.63094	-6.32598	2.90262e-08	8.14914e-06	8.80274
NOTCH1	1.68661	6.57309	6.31129	3.07667e-08	8.26241e-06	8.74744
GPX3	-1.881	5.78151	-6.29797	3.24333e-08	8.49753e-06	8.69734
CXCL9	2.21946	4.90802	6.2789	3.49774e-08	8.82374e-06	8.62563
ATP11A	1.68067	6.7277	6.27594	3.5389e-08	8.82374e-06	8.61452
CA2	-3.06352	8.41428	-6.27062	3.61427e-08	8.82374e-06	8.59451
NOTCH3	1.80178	6.65092	6.24029	4.07504e-08	9.72757e-06	8.48057
STIL	1.60024	4.87811	6.23339	4.18769e-08	9.77917e-06	8.45468
AKR1C1	-1.9497	7.12957	-6.22191	4.38215e-08	1.00155e-05	8.41158
PDGFD	-1.91904	5.03286	-6.21465	4.50953e-08	1.0092e-05	8.38437
DBF4B	1.28965	4.42702	6.19611	4.8522e-08	1.06372e-05	8.31484
LIPG	1.74874	4.67934	6.17062	5.36588e-08	1.1528e-05	8.2193
METTL7A	-1.82366	7.32403	-6.16257	5.53888e-08	1.16664e-05	8.18917
SPTBN2	1.65798	5.1227	6.14162	6.01595e-08	1.24276e-05	8.11073
COL1A2	2.12295	9.4434	6.12252	6.48611e-08	1.3146e-05	8.0393
NID2	2.09408	4.89111	6.02251	9.61075e-08	1.87707e-05	7.66607
GCNT4	-2.40054	5.11961	-6.02674	9.45278e-08	1.87707e-05	7.6818
RCC2	1.23275	6.58046	6.01222	1.00068e-07	1.91953e-05	7.62774
TGFBI	1.73655	7.88274	5.99528	1.06944e-07	2.01542e-05	7.56468
CCDC150	1.4884	3.40146	5.97409	1.16207e-07	2.15223e-05	7.48585
FSCN1	1.6576	5.77449	5.95518	1.25138e-07	2.27835e-05	7.41559
LAMC2	1.84197	7.43989	5.93869	1.33481e-07	2.38973e-05	7.35435
UPP1	1.42478	5.16909	5.93446	1.35704e-07	2.38973e-05	7.33868
COL4A1	2.01846	8.50669	5.9151	1.46376e-07	2.53608e-05	7.26686
FKBP10	1.59761	6.3227	5.90869	1.50091e-07	2.55916e-05	7.24308
DGKH	1.8301	6.11679	5.86953	1.7489e-07	2.89026e-05	7.09802
NR6A1	1.57039	3.44396	5.87309	1.72477e-07	2.89026e-05	7.1112
HPGD	-2.4856	7.47067	-5.82314	2.09544e-07	3.41048e-05	6.92655
CDC25B	1.45697	6.70132	5.81728	2.14384e-07	3.42645e-05	6.90489
PLOD3	1.29669	6.99185	5.81428	2.16904e-07	3.42645e-05	6.89381
CEP72	1.54561	4.01139	5.80557	2.24378e-07	3.49315e-05	6.86168
RPS6KL1	1.41301	4.27711	5.77011	2.57546e-07	3.95222e-05	6.73095
CELSR3	1.95973	4.6772	5.76484	2.62875e-07	3.97718e-05	6.71153
DDX11	1.28957	6.19409	5.76084	2.66979e-07	3.98319e-05	6.69683
FANCA	1.37029	5.69715	5.75184	2.76479e-07	4.06841e-05	6.66368
CAD	1.28132	6.47177	5.74654	2.82225e-07	4.09684e-05	6.64418
CKAP2	1.62644	5.21692	5.73557	2.94492e-07	4.21791e-05	6.60384
PRR5L	1.40072	4.43258	5.72201	3.10394e-07	4.38718e-05	6.55398
CYSTM1	-2.05395	8.6762	-5.7025	3.34761e-07	4.67014e-05	6.48234
MYB	1.75311	4.53981	5.68843	3.53506e-07	4.79558e-05	6.43069
DTL	1.57927	4.1297	5.68216	3.62183e-07	4.79558e-05	6.40771
PXDN	1.46085	6.76662	5.68989	3.51503e-07	4.79558e-05	6.43608
AGRN	1.43369	7.91501	5.6777	3.68491e-07	4.79558e-05	6.39134
ZSWIM4	1.33363	4.66732	5.68339	3.60464e-07	4.79558e-05	6.41221
FADS2	1.32233	5.01154	5.67626	3.70539e-07	4.79558e-05	6.38609
F2R	1.57661	6.31682	5.66275	3.90414e-07	4.99266e-05	6.33656
RHBDF2	1.17855	5.99461	5.65934	3.95598e-07	4.99943e-05	6.32406
PDGFRB	1.80441	7.2068	5.61189	4.7511e-07	5.81625e-05	6.1505
SERPINH1	1.55133	7.34345	5.60676	4.84599e-07	5.81625e-05	6.13176
RAD54L	1.52047	3.63096	5.61053	4.77603e-07	5.81625e-05	6.14554
ICAM1	1.44892	6.35093	5.60532	4.87305e-07	5.81625e-05	6.12649
SLC7A8	-1.53963	6.99105	-5.61528	4.68933e-07	5.81625e-05	6.1629
ALDH6A1	-1.37475	6.11855	-5.59948	4.9839e-07	5.88319e-05	6.10517
TIMP1	1.95369	7.49771	5.59258	5.11813e-07	5.97598e-05	6.07999
PLEKHG1	1.55657	5.61396	5.58315	5.3075e-07	6.06523e-05	6.04557
PTGR1	-1.30954	6.89847	-5.58487	5.27229e-07	6.06523e-05	6.05188
SLC11A1	1.828	4.65556	5.57539	5.4684e-07	6.18332e-05	6.01728
BOP1	1.38888	6.17149	5.55629	5.88511e-07	6.58519e-05	5.9477
CAMK2N1	1.82937	5.77572	5.54616	6.11892e-07	6.70709e-05	5.9108
GCNT2	-1.61746	5.2129	-5.54648	6.11129e-07	6.70709e-05	5.91198
TRABD2A	1.74976	4.59749	5.53963	6.27436e-07	6.80799e-05	5.88704
SULF2	1.56233	7.24145	5.52671	6.59354e-07	7.0673e-05	5.84004
ITGA5	1.46951	7.11183	5.52468	6.64492e-07	7.0673e-05	5.83269
COL5A1	2.02782	7.81946	5.50346	7.20853e-07	7.51787e-05	5.75558
TOP2A	1.94908	6.5512	5.50423	7.18735e-07	7.51787e-05	5.75837
ECT2	1.57426	6.0755	5.48388	7.77005e-07	7.94914e-05	5.68455
NOD1	1.27979	4.96235	5.485	7.73695e-07	7.94914e-05	5.68859
PLEKHG4	1.54343	4.61344	5.48	7.88662e-07	7.99228e-05	5.67045
MAST2	1.26248	7.02497	5.47327	8.09228e-07	8.04882e-05	5.64607
TRIM73	-1.57777	4.37659	-5.4735	8.08513e-07	8.04882e-05	5.64691
KIF15	1.46531	3.34212	5.47043	8.18061e-07	8.06203e-05	5.63579
ADGRE2	1.43077	4.84704	5.46705	8.28723e-07	8.09286e-05	5.62353
GTSE1	1.37516	4.37379	5.4585	8.56286e-07	8.21485e-05	5.59255
ADHFE1	-1.61003	3.76278	-5.45843	8.56511e-07	8.21485e-05	5.59231
PUS7	1.43569	4.65303	5.44712	8.9436e-07	8.50196e-05	5.55137
ERO1B	-1.6785	5.63603	-5.44293	9.08798e-07	8.56342e-05	5.53621
ARHGAP11A	1.68118	4.88294	5.43401	9.40291e-07	8.74421e-05	5.50396
TMEM206	1.337	3.68358	5.43291	9.44264e-07	8.74421e-05	5.49997
MSR1	1.64042	5.28399	5.42413	9.7646e-07	8.9107e-05	5.46823
AURKA	1.43907	4.65595	5.42349	9.78834e-07	8.9107e-05	5.46593
FAM3B	-2.34758	6.10262	-5.40259	1.06006e-06	9.56904e-05	5.39047
PPFIA3	1.38789	4.1504	5.39797	1.07889e-06	9.65783e-05	5.37381
CEACAM6	3.14042	7.09786	5.39149	1.10587e-06	9.81758e-05	5.35043
PKDCC	1.7196	6.13871	5.37587	1.17366e-06	0.00010334	5.29412
SPAG5	1.56142	5.33406	5.36903	1.20459e-06	0.000104353	5.26951
FBXO41	1.52819	4.50678	5.36967	1.20166e-06	0.000104353	5.27182
FGD6	1.43564	5.56222	5.35884	1.25222e-06	0.000107611	5.23282
GBP5	1.46689	5.96061	5.32381	1.43045e-06	0.000121952	5.10692
LRRC32	1.38603	5.53602	5.31653	1.4705e-06	0.000124378	5.0808
TMEM220	-1.46398	4.57677	-5.3135	1.48752e-06	0.000124835	5.06992
NECTIN1	1.3958	5.54561	5.30393	1.54246e-06	0.000128443	5.03561
HOMER2	-1.84673	5.65481	-5.29041	1.62352e-06	0.000134153	4.98716
GDPD5	1.40557	4.59188	5.2727	1.73605e-06	0.000141278	4.92378
CLSTN3	1.08839	6.21613	5.27374	1.72924e-06	0.000141278	4.9275
CDH11	1.61666	6.42472	5.25379	1.86473e-06	0.00014739	4.85617
COL4A2	1.56159	8.67437	5.25436	1.86069e-06	0.00014739	4.85822
BICD1	1.4626	4.86928	5.2536	1.86604e-06	0.00014739	4.8555
NPHP4	1.1583	4.84577	5.25676	1.84393e-06	0.00014739	4.86678
FCGR2A	1.52127	6.31345	5.24864	1.90137e-06	0.000149084	4.83777
PGM2L1	1.38158	5.13855	5.22884	2.0489e-06	0.00015834	4.76712
PODXL	1.37431	6.79254	5.23017	2.03868e-06	0.00015834	4.77185
AJUBA	1.58159	4.20684	5.21408	2.1662e-06	0.000164517	4.71449
ZMIZ2	1.08674	7.4997	5.21415	2.16557e-06	0.000164517	4.71477
DHX34	1.06529	5.51793	5.21196	2.18352e-06	0.000164517	4.70696
ARHGEF37	-1.52461	5.93954	-5.21117	2.19009e-06	0.000164517	4.70413
LAMA5	1.42538	7.6819	5.1749	2.51034e-06	0.000185973	4.57514
TGM2	1.41077	7.62359	5.17625	2.49766e-06	0.000185973	4.57992
COL18A1	1.42708	7.58552	5.16905	2.56622e-06	0.00018881	4.55434
PLEKHG2	1.30089	5.97703	5.15339	2.72161e-06	0.000198881	4.49879
CSF3R	1.6977	5.48134	5.15059	2.7504e-06	0.000199222	4.48885
CACNB3	1.21925	5.03486	5.14934	2.76337e-06	0.000199222	4.4844
LIFR	-1.99368	6.18927	-5.13901	2.8725e-06	0.000205709	4.44781
IGHA1	-2.93074	10.8185	-5.13544	2.91126e-06	0.000207104	4.43514
PRC1	1.46228	5.75623	5.12806	2.9929e-06	0.000211511	4.40902
ANXA10	-2.88319	7.36443	-5.11929	3.09285e-06	0.000215736	4.37799
VSIG1	-3.109	6.99478	-5.12093	3.07388e-06	0.000215736	4.3838
FHOD1	1.05079	5.73707	5.1127	3.17006e-06	0.000219695	4.3547
TMEM37	-1.31248	5.14372	-5.10791	3.22742e-06	0.000222237	4.33776
PIF1	1.10477	4.12534	5.10295	3.28785e-06	0.000224956	4.32024
JCHAIN	-2.85533	10.1434	-5.09641	3.36928e-06	0.000229069	4.29713
IGFBP2	-1.81079	7.62538	-5.09056	3.44387e-06	0.000232667	4.27645
SPARC	1.77278	9.5834	5.08565	3.50761e-06	0.000235492	4.25914
OSMR	1.54663	6.04667	5.08337	3.53757e-06	0.000236028	4.25111
CDCA7	1.64834	5.74113	5.08142	3.56346e-06	0.000236288	4.24422
COLGALT1	1.15494	7.19426	5.06237	3.82607e-06	0.000252145	4.17708
HOXB3	1.47962	5.09507	5.05759	3.89492e-06	0.000253711	4.16024
MSC	1.22446	3.72739	5.05744	3.89707e-06	0.000253711	4.15972
DNMT1	1.11075	7.01072	5.05512	3.93092e-06	0.000254373	4.15155
PLEKHG5	1.17409	5.34572	5.0436	4.10337e-06	0.000263942	4.11102
ABCA8	-1.69304	6.08514	-5.03651	4.21322e-06	0.000269395	4.08608
FN1	2.15522	9.42164	5.0248	4.40084e-06	0.000279727	4.04496
DHRS7	-1.09466	7.30707	-5.01942	4.48977e-06	0.0002837	4.02608
KPNA2	1.35819	6.43596	5.00331	4.76676e-06	0.000299442	3.96958
MCM2	1.33553	5.72	4.99807	4.86041e-06	0.000303549	3.95123
COL5A2	1.96278	7.88506	4.98831	5.03981e-06	0.000304117	3.91702
ANTXR1	1.6864	7.00949	4.99029	5.00283e-06	0.000304117	3.92397
PLXNA1	1.23727	6.81077	4.98794	5.04671e-06	0.000304117	3.91573
GLA	1.09263	4.83285	4.98682	5.06768e-06	0.000304117	3.91182
TGIF1	1.05765	6.1831	4.99211	4.96916e-06	0.000304117	3.93035
SIDT2	-1.3036	6.81989	-4.99221	4.96729e-06	0.000304117	3.9307
B3GAT1	-1.55379	4.29111	-4.99232	4.96537e-06	0.000304117	3.93106
CHN1	1.35702	4.0133	4.98272	5.14539e-06	0.000307065	3.89746
RAB31	1.55006	6.45066	4.96065	5.58396e-06	0.000331075	3.8203
CCNF	1.2751	4.77662	4.95942	5.60934e-06	0.000331075	3.81602
KNL1	1.50862	4.88607	4.95277	5.74919e-06	0.000337474	3.79279
GEM	1.73895	5.31334	4.94247	5.9724e-06	0.000344922	3.75687
PLK1	1.34996	5.51415	4.94503	5.91616e-06	0.000344922	3.76579
ST3GAL2	1.04395	5.8454	4.94377	5.94387e-06	0.000344922	3.76138
ADTRP	-1.92789	5.60994	-4.93853	6.05999e-06	0.000348109	3.74314
PLXNA3	1.0589	6.87044	4.93578	6.12192e-06	0.000349796	3.73355
MCM4	1.27755	6.59161	4.93404	6.16138e-06	0.000350188	3.72749
ITGA2	1.5521	6.45504	4.93083	6.23507e-06	0.000352511	3.71628
CD36	-1.2279	5.97225	-4.92729	6.31706e-06	0.000355277	3.70396
HJURP	1.48964	4.53046	4.92232	6.43413e-06	0.000357758	3.68664
FANCI	1.19902	6.02075	4.91842	6.52729e-06	0.000357758	3.67309
PASK	1.01594	5.5972	4.92229	6.43465e-06	0.000357758	3.68656
DLGAP4	1.01353	6.77825	4.91703	6.561e-06	0.000357758	3.66823
ALDH1A1	-1.67074	8.89007	-4.91778	6.54277e-06	0.000357758	3.67085
AZGP1	-1.89997	6.36537	-4.92086	6.46888e-06	0.000357758	3.68156
SLC19A1	1.16513	5.84958	4.91226	6.67726e-06	0.000362258	3.65167
PLBD2	1.01352	6.44182	4.90754	6.79473e-06	0.000366164	3.63523
SELENBP1	-1.36549	7.82302	-4.90663	6.81743e-06	0.000366164	3.63208
MXRA5	1.64161	7.70426	4.90207	6.93295e-06	0.000368682	3.61624
STX1A	1.28181	4.36593	4.90223	6.92908e-06	0.000368682	3.61677
CXCL10	1.745	4.10017	4.89595	7.09118e-06	0.000375239	3.59497
NCAPG2	1.16739	5.45557	4.89134	7.21269e-06	0.000379798	3.57895
NOP2	1.01634	5.91102	4.8843	7.40218e-06	0.000387874	3.5545
MEST	1.40534	5.27221	4.88052	7.50564e-06	0.000391386	3.54142
MYOF	1.43295	7.72787	4.87786	7.5797e-06	0.000393339	3.53217
CDH17	3.00675	6.13127	4.87623	7.62506e-06	0.00039379	3.52654
KIF21B	1.15707	5.46068	4.85596	8.21499e-06	0.000422103	3.45631
MST1L	-1.50678	4.99966	-4.85474	8.25187e-06	0.000422103	3.45209
AMIGO2	1.6059	4.23468	4.84713	8.48575e-06	0.000429971	3.42576
KIAA1755	1.19624	4.2013	4.84765	8.46962e-06	0.000429971	3.42755
GPRC5A	1.64346	8.08137	4.8396	8.72349e-06	0.000439942	3.39972
TRIO	1.4386	7.32311	4.83678	8.81403e-06	0.000440374	3.39
C21orf58	1.08622	4.18804	4.83689	8.81057e-06	0.000440374	3.39037
CIT	1.09731	5.45633	4.83122	8.99565e-06	0.000447367	3.37078
HEPH	1.9924	6.53989	4.82118	9.33253e-06	0.000460368	3.33615
KAZALD1	-1.1841	5.30651	-4.82088	9.34278e-06	0.000460368	3.33511
NCAPG	1.36826	4.83988	4.81902	9.40665e-06	0.000461398	3.3287
ASPN	2.0727	5.51277	4.81337	9.60329e-06	0.000464051	3.30921
MMP14	1.4272	8.40283	4.81501	9.54589e-06	0.000464051	3.31485
SLC5A6	0.990358	5.8131	4.81318	9.61006e-06	0.000464051	3.30854
C5	-1.46424	4.21456	-4.81251	9.63352e-06	0.000464051	3.30625
VCAN	1.5561	7.82007	4.81065	9.69932e-06	0.000465134	3.29984
SPSB1	1.24486	4.99021	4.80821	9.78639e-06	0.000467224	3.29142
RAB27A	-1.26945	7.2525	-4.79463	1.02846e-05	0.000488839	3.24465
ACTN1	1.40254	8.40796	4.78962	1.04746e-05	0.000493457	3.22742
RASAL2	1.18766	6.182	4.78955	1.04772e-05	0.000493457	3.22718
INCENP	1.10588	5.5773	4.78845	1.05196e-05	0.000493457	3.22338
PNPLA7	-1.20542	5.43625	-4.78488	1.06577e-05	0.000497558	3.2111
RNASE4	-1.22661	6.21665	-4.7838	1.06997e-05	0.000497558	3.2074
TMEM201	1.01056	4.42551	4.78235	1.07565e-05	0.000498043	3.20241
PIEZO1	1.14261	7.73683	4.77969	1.08615e-05	0.000500461	3.19326
ADCY3	1.03747	5.96438	4.77867	1.09019e-05	0.000500461	3.18977
TNC	1.75208	7.68436	4.7757	1.10208e-05	0.000503767	3.17956
SYNGR1	-1.31019	3.9498	-4.768	1.13348e-05	0.000515923	3.15311
PLXDC1	1.20845	5.60817	4.75978	1.16795e-05	0.000529372	3.1249
ZNF703	1.41923	5.85798	4.7572	1.17898e-05	0.000532125	3.11605
P3H1	0.996043	5.9067	4.75439	1.19112e-05	0.000535354	3.10641
RRP12	1.06952	5.86913	4.74642	1.22616e-05	0.00054881	3.07912
SLC2A3	1.35184	5.95835	4.73803	1.26418e-05	0.000563476	3.05038
NETO2	1.22467	3.30133	4.7348	1.27914e-05	0.000567789	3.03931
TNFAIP2	1.22169	7.35593	4.72374	1.33156e-05	0.000588627	3.00151
MT1X	-1.53625	5.94378	-4.71579	1.37058e-05	0.000603391	2.97434
KCTD13	0.951986	5.02488	4.7141	1.379e-05	0.000604622	2.96857
XPR1	1.12388	5.80966	4.70274	1.43702e-05	0.000627498	2.9298
KLHL23	1.3173	4.9702	4.70043	1.44913e-05	0.000628713	2.9219
GBP1	1.22848	6.86347	4.69891	1.45713e-05	0.000628713	2.91672
KIF20B	1.20204	5.06763	4.69887	1.45736e-05	0.000628713	2.91658
DYSF	1.25432	5.4103	4.69213	1.4934e-05	0.000639985	2.8936
C1QTNF1	1.21144	5.14554	4.69176	1.4954e-05	0.000639985	2.89234
NDC80	1.27669	4.25903	4.68645	1.52443e-05	0.000649817	2.87426
MACC1	1.4712	6.51681	4.67973	1.56197e-05	0.000660821	2.85137
SIPA1L2	1.37863	5.79217	4.67963	1.56254e-05	0.000660821	2.85103
THBS1	1.78102	8.50105	4.67444	1.59213e-05	0.000670694	2.83339
IQANK1	1.33145	4.57627	4.66755	1.6323e-05	0.000682261	2.80996
AGO2	1.05967	7.29644	4.66784	1.6306e-05	0.000682261	2.81094
SPON2	1.15249	6.84236	4.66274	1.66094e-05	0.000691544	2.7936
KLF4	-1.40605	7.58061	-4.66108	1.67091e-05	0.000693008	2.78797
NT5DC2	1.24417	5.57856	4.65085	1.73379e-05	0.000713601	2.75324
TNFRSF25	1.15916	4.81913	4.65084	1.73385e-05	0.000713601	2.75321
FGR	1.2308	4.45863	4.64382	1.77836e-05	0.000726354	2.72938
ARPC1B	1.09093	7.95875	4.64434	1.77505e-05	0.000726354	2.73113
TNFRSF12A	1.56269	4.95851	4.64139	1.79402e-05	0.000729976	2.72113
PKM	1.17134	9.90907	4.63653	1.82574e-05	0.000737296	2.70466
ADGRG2	-1.41165	4.24817	-4.63747	1.81956e-05	0.000737296	2.70784
CBR1	-1.24798	7.21574	-4.63266	1.85134e-05	0.000744836	2.69157
AHNAK2	1.77606	6.04101	4.62958	1.87203e-05	0.000748219	2.68113
TYMS	1.20949	5.28604	4.62934	1.87368e-05	0.000748219	2.68029
SLC39A10	1.2493	5.08626	4.61298	1.98734e-05	0.000790665	2.62495
COL3A1	1.75252	11.1371	4.61001	2.00864e-05	0.000794769	2.61493
LMNB1	1.31253	6.05602	4.60949	2.01245e-05	0.000794769	2.61315
PBLD	-1.29957	6.58787	-4.59849	2.09358e-05	0.000823783	2.57601
SRGAP2	0.989299	6.14962	4.59553	2.11593e-05	0.000829538	2.56603
PDE4B	1.34289	5.29384	4.59004	2.15811e-05	0.000841037	2.54749
CDCA3	1.1875	4.59696	4.58967	2.16092e-05	0.000841037	2.54627
CTSK	1.47261	6.72042	4.58301	2.21323e-05	0.000858287	2.5238
B4GALNT3	-1.64605	7.85294	-4.58162	2.22427e-05	0.000859463	2.51912
TMEM173	1.04843	5.73359	4.57955	2.24086e-05	0.00086277	2.51214
CD276	0.947151	6.51276	4.57477	2.27962e-05	0.000874558	2.49604
MTBP	1.04579	3.87324	4.56615	2.35113e-05	0.000898783	2.46702
MOCOS	1.22047	4.9722	4.56312	2.37675e-05	0.000905355	2.45685
ALDOC	-1.17432	5.28785	-4.55964	2.40657e-05	0.000913478	2.44513
USP31	1.10733	5.44623	4.55756	2.42451e-05	0.000917046	2.43816
CKAP2L	1.3604	3.83216	4.55352	2.45987e-05	0.000927154	2.42457
CTPS1	1.16185	5.45508	4.54857	2.50375e-05	0.000940395	2.40796
RAI14	1.27009	6.2536	4.54345	2.55004e-05	0.000952552	2.39076
HELLS	1.23227	5.40202	4.54303	2.55385e-05	0.000952552	2.38936
PFKFB3	1.21945	6.82925	4.54148	2.56806e-05	0.000954538	2.38415
RAB37	-1.18556	4.47248	-4.5388	2.59278e-05	0.000957102	2.37516
XYLT2	-1.34442	6.80109	-4.53939	2.58732e-05	0.000957102	2.37714
DUSP10	1.21499	4.11643	4.53654	2.6138e-05	0.000958273	2.36758
SPTBN5	1.13007	4.64075	4.53668	2.61249e-05	0.000958273	2.36804
TGFB2	1.41365	3.56273	4.53279	2.64903e-05	0.000967588	2.35501
IFITM2	1.39699	5.15883	4.53192	2.65722e-05	0.000967588	2.35211
ATAD5	1.06873	4.55526	4.53076	2.66825e-05	0.000968324	2.34822
KIRREL1	1.34257	5.8528	4.52948	2.68049e-05	0.00096949	2.34392
EZH2	1.13295	5.35734	4.52146	2.75827e-05	0.000994271	2.31708
SCUBE2	-1.23934	4.06292	-4.51944	2.77824e-05	0.000998122	2.3103
ITGA11	1.37911	5.63989	4.51284	2.84436e-05	0.00100839	2.28823
KNTC1	1.10114	6.19801	4.51307	2.84207e-05	0.00100839	2.28898
POLR1A	0.959769	6.70507	4.51487	2.8239e-05	0.00100839	2.295
SLC25A4	-1.21199	6.24599	-4.51319	2.8408e-05	0.00100839	2.2894
TIMELESS	1.09917	5.85679	4.51101	2.86302e-05	0.00101166	2.28209
CEP135	1.19494	4.72745	4.50918	2.88176e-05	0.00101495	2.27597
PDLIM7	1.38871	6.48854	4.5053	2.92182e-05	0.00102569	2.26301
ANO7	-1.78853	5.54414	-4.50437	2.93148e-05	0.00102573	2.25992
LTB4R	0.960681	4.4937	4.49963	2.98141e-05	0.00103829	2.24407
CFD	-1.53553	4.85956	-4.49913	2.98671e-05	0.00103829	2.2424
NLRC5	1.0545	7.35581	4.49741	3.00503e-05	0.00104129	2.23666
ATAD2	1.28419	5.93591	4.49194	3.06406e-05	0.00105833	2.21841
ISLR	1.49174	5.74939	4.48729	3.11518e-05	0.00107254	2.20288
F13A1	-1.51776	5.94709	-4.48503	3.14036e-05	0.00107776	2.19533
NCF2	1.27429	5.08651	4.48208	3.17341e-05	0.00108563	2.18551
SH3PXD2B	1.32732	6.31028	4.47837	3.21545e-05	0.00109384	2.17317
GRINA	1.07279	6.92051	4.47817	3.21777e-05	0.00109384	2.17249
EDNRA	1.50313	4.36096	4.47571	3.24608e-05	0.00109785	2.16427
PLCG1	0.975101	7.09349	4.47536	3.25002e-05	0.00109785	2.16313
TTL	0.888924	6.34938	4.47292	3.2783e-05	0.00110394	2.15501
OSBPL3	1.12961	6.57351	4.47	3.31245e-05	0.00111195	2.14529
DGKD	-1.12467	7.14217	-4.45906	3.44354e-05	0.00115235	2.10889
LOXL1	1.18575	4.85679	4.4574	3.46383e-05	0.00115554	2.10338
FOXC1	1.41176	3.33513	4.45288	3.51975e-05	0.00117056	2.08836
CTSB	1.12883	9.87084	4.44857	3.57398e-05	0.00118493	2.07402
ANO9	1.15814	6.60009	4.44674	3.59717e-05	0.00118895	2.06796
BHLHE41	1.20866	5.28844	4.4453	3.61557e-05	0.00119136	2.06317
IFITM3	1.32813	7.62035	4.4391	3.69578e-05	0.00121037	2.0426
MICAL2	1.02369	7.71851	4.43972	3.68769e-05	0.00121037	2.04465
RTKN	1.00104	5.73099	4.43445	3.75708e-05	0.0012267	2.02718
ZNF662	-1.15402	4.2922	-4.43039	3.81141e-05	0.00124067	2.01372
GABRE	1.35012	4.68322	4.42746	3.85108e-05	0.0012498	2.00401
UBL3	-1.2006	7.41018	-4.41995	3.95462e-05	0.00127953	1.97914
MAOA	-1.31065	7.10305	-4.41649	4.00321e-05	0.00129137	1.9677
HIVEP3	1.07818	4.45565	4.41478	4.02745e-05	0.0012953	1.96204
FAR2	1.15187	5.04356	4.41352	4.04538e-05	0.00129718	1.95788
TRMT6	0.952034	4.86081	4.40744	4.13311e-05	0.00132136	1.93777
ENC1	1.20746	7.37383	4.4013	4.22354e-05	0.00133833	1.91749
HPSE	1.03963	4.22866	4.40228	4.20895e-05	0.00133833	1.92073
AMPD2	0.928675	6.56779	4.40188	4.21493e-05	0.00133833	1.9194
PRDM16	-1.48777	5.51063	-4.39938	4.25222e-05	0.00134345	1.91115
CD9	1.20286	7.69696	4.39079	4.38282e-05	0.00137661	1.8828
ANG	-1.36881	5.45031	-4.3916	4.37041e-05	0.00137661	1.88546
CENPJ	1.2706	4.73105	4.3862	4.45429e-05	0.00138907	1.86765
VASH1	0.939667	6.13006	4.38656	4.44861e-05	0.00138907	1.86884
TRNP1	-1.68496	6.68327	-4.38575	4.46127e-05	0.00138907	1.86618
TTF2	1.06573	5.722	4.38396	4.48942e-05	0.0013938	1.86029
PPP4R1L	0.885782	4.96928	4.38255	4.51176e-05	0.0013967	1.85564
SBNO2	1.36749	5.82418	4.37615	4.61447e-05	0.00141819	1.83456
MYO1B	1.08887	6.72351	4.37495	4.63401e-05	0.00141819	1.8306
VAV2	1.06269	6.46569	4.37503	4.63266e-05	0.00141819	1.83087
KLF2	-1.28281	6.759	-4.37593	4.61813e-05	0.00141819	1.83381
GPX8	1.20659	4.61189	4.37066	4.70446e-05	0.00142353	1.81647
PVR	0.961331	6.40583	4.37109	4.69736e-05	0.00142353	1.81788
ADAMTSL1	-1.31063	4.70036	-4.37098	4.69912e-05	0.00142353	1.81753
ACSM3	-1.31464	5.06278	-4.37137	4.69263e-05	0.00142353	1.81882
HEYL	1.40222	4.29264	4.36974	4.71958e-05	0.00142409	1.81346
PGF	1.06227	3.61668	4.36826	4.74427e-05	0.00142489	1.80857
PLOD1	0.92629	7.2674	4.36797	4.74901e-05	0.00142489	1.80764
RGMB	-1.30088	6.55735	-4.36719	4.76202e-05	0.00142489	1.80508
CHTF18	1.02882	5.08249	4.36272	4.83745e-05	0.00144344	1.79036
BRCA1	1.20614	4.90629	4.36192	4.85096e-05	0.00144346	1.78775
PXMP2	-1.19777	5.09421	-4.35613	4.95062e-05	0.00146905	1.7687
TENT5C	-1.40091	7.25987	-4.3539	4.98939e-05	0.00147648	1.7614
GLUL	-1.41207	9.92464	-4.34933	5.06999e-05	0.0014962	1.74639
SLC43A3	1.15588	5.63368	4.34765	5.10011e-05	0.00150097	1.74085
RHBDF1	1.02037	5.80132	4.34423	5.16154e-05	0.0015149	1.72964
HRH1	1.01004	4.31784	4.34146	5.21178e-05	0.00152133	1.72057
RIPK2	0.991294	4.86059	4.3416	5.2092e-05	0.00152133	1.72103
NOS3	0.955323	4.77032	4.33797	5.27599e-05	0.0015359	1.70911
FANCD2	1.0079	5.49956	4.33535	5.32456e-05	0.00154585	1.70053
TMC7	1.11624	4.65693	4.33099	5.40637e-05	0.00156537	1.68626
ASAP1	1.08927	6.19162	4.32906	5.44306e-05	0.00157176	1.67992
SERPINE2	1.2355	5.27492	4.32738	5.47506e-05	0.00157676	1.67444
GK	1.31735	5.51062	4.32105	5.59772e-05	0.00159498	1.6537
PARPBP	1.23122	3.83473	4.32119	5.59496e-05	0.00159498	1.65416
FAM83H	1.15608	6.20938	4.3223	5.57324e-05	0.00159498	1.6578
YEATS2	0.946215	6.57623	4.32231	5.57309e-05	0.00159498	1.65783
CD44	1.33313	8.45784	4.31542	5.70885e-05	0.00162234	1.63531
LRFN4	1.16595	4.66174	4.30854	5.84774e-05	0.00165742	1.61281
ABHD11	1.18162	5.62875	4.30083	6.00718e-05	0.00169813	1.58765
CLDN18	-2.5274	9.41035	-4.29885	6.04883e-05	0.00170542	1.58118
LMNB2	1.08523	6.98081	4.29232	6.18791e-05	0.00173355	1.55991
PRR16	0.888642	3.51276	4.29293	6.17486e-05	0.00173355	1.56189
CYB5A	-0.899591	7.03363	-4.2919	6.19701e-05	0.00173355	1.55854
TPCN1	0.925209	7.03724	4.28899	6.26023e-05	0.00174669	1.54904
PIK3AP1	1.08246	5.80759	4.28334	6.38446e-05	0.00177673	1.53066
MCM7	1.0795	7.48185	4.27905	6.48072e-05	0.00179886	1.51667
CBX8	1.02222	3.64808	4.27715	6.52356e-05	0.00180608	1.51051
PRICKLE3	0.916779	3.69841	4.27428	6.58892e-05	0.00181872	1.50118
DHX37	0.889687	5.61068	4.27367	6.60306e-05	0.00181872	1.49918
FSTL1	1.41373	8.18974	4.26516	6.80134e-05	0.00186854	1.47151
MICALL1	-1.00964	6.78064	-4.2631	6.85021e-05	0.00187717	1.46482
IPO4	0.983275	5.87226	4.25809	6.97029e-05	0.0019019	1.44857
GTF2IP20	0.874653	5.53394	4.25786	6.97588e-05	0.0019019	1.44782
RACGAP1	1.08838	5.67596	4.25672	7.00362e-05	0.00190463	1.44411
KCNJ15	-1.53506	5.3772	-4.25012	7.1657e-05	0.00194379	1.42273
HHIPL1	1.02995	3.5871	4.24465	7.30304e-05	0.00197605	1.40498
LY6E	1.39291	6.10408	4.24238	7.36061e-05	0.00197989	1.39764
S100A10	1.37986	7.65453	4.24263	7.35434e-05	0.00197989	1.39844
SLCO3A1	1.04122	5.10924	4.24119	7.39095e-05	0.00197989	1.39379
METTL1	0.869386	3.90777	4.24156	7.38171e-05	0.00197989	1.39496
GPNMB	1.60519	7.13131	4.23434	7.56846e-05	0.00202002	1.37161
GPT2	-1.22743	6.70498	-4.23396	7.57837e-05	0.00202002	1.37039
RRM2	1.3664	5.93208	4.23065	7.66585e-05	0.00203613	1.35967
HMGB3	0.971275	5.70236	4.22953	7.69567e-05	0.00203613	1.35604
LIG1	0.92887	5.81215	4.2301	7.6804e-05	0.00203613	1.35789
MAP1A	1.24236	4.91821	4.22543	7.80554e-05	0.00206013	1.34279
DNA2	1.055	3.93522	4.22303	7.87071e-05	0.00207223	1.33502
PPP1R18	1.14469	4.21469	4.21684	8.04092e-05	0.00211187	1.31503
RNF207	0.949285	5.60729	4.21408	8.11785e-05	0.0021217	1.30614
NOL6	0.902225	6.28992	4.21452	8.10564e-05	0.0021217	1.30754
RUVBL1	0.903251	5.96727	4.21155	8.18917e-05	0.00213515	1.29796
SLC1A5	0.971617	7.19916	4.20951	8.24707e-05	0.00214504	1.29138
FSTL3	1.27546	5.28592	4.20356	8.41798e-05	0.00217894	1.27222
NR5A2	1.25929	4.18078	4.204	8.40538e-05	0.00217894	1.27362
XRCC2	0.955755	4.72842	4.19893	8.55379e-05	0.00220877	1.25728
TYMP	1.32365	7.12898	4.19713	8.60687e-05	0.00221715	1.2515
KIF11	1.30279	5.30393	4.19274	8.73811e-05	0.00224402	1.23736
KCNAB2	1.01071	5.4937	4.19225	8.75299e-05	0.00224402	1.23578
RAD51	1.00262	3.74163	4.19034	8.81081e-05	0.00225347	1.22963
ORC6	0.899737	5.31154	4.18657	8.92572e-05	0.00227744	1.21753
CENPO	0.903878	4.8391	4.18481	8.9801e-05	0.00228588	1.21186
LUM	1.66214	8.59885	4.17917	9.15615e-05	0.00232319	1.19373
ZNF462	1.26325	5.08924	4.17873	9.1699e-05	0.00232319	1.19233
GEN1	0.916667	5.45019	4.17706	9.22301e-05	0.00233114	1.18694
TMC6	0.998045	6.70703	4.17618	9.25095e-05	0.00233272	1.18411
AKR1C3	-1.29642	7.94459	-4.17432	9.31018e-05	0.00234215	1.17815
GUCY1A1	1.62732	5.22994	4.1698	9.45586e-05	0.00237027	1.16366
PLEK	1.21827	5.6084	4.16949	9.46606e-05	0.00237027	1.16265
BTBD19	1.05881	4.59945	4.16804	9.51332e-05	0.00237656	1.158
ATP1B3	1.25263	6.72491	4.15966	9.79102e-05	0.00244026	1.13115
MAD2L1	1.0879	4.79082	4.15729	9.87112e-05	0.00245453	1.12354
ETV6	0.84947	6.75927	4.15251	0.000100343	0.00248935	1.10824
XXYLT1	0.935207	4.32316	4.1516	0.000100658	0.00249141	1.10531
NPIPA1	0.954996	6.67644	4.15036	0.000101088	0.00249628	1.10134
UBE2S	1.32494	5.29632	4.14771	0.000102008	0.00250748	1.09289
SOD2	0.951116	9.67612	4.1482	0.000101837	0.00250748	1.09446
ZNF341	0.740887	4.00859	4.14456	0.000103116	0.00252893	1.08281
TNFSF15	1.05738	4.66856	4.13875	0.00010519	0.00257392	1.06422
PTPN12	1.12382	6.98495	4.1368	0.000105894	0.00258525	1.05801
DNAAF5	0.963888	5.8841	4.13355	0.000107079	0.00260826	1.04762
FAM107A	-1.20231	4.29539	-4.13148	0.000107841	0.00262087	1.04101
PGGHG	1.2044	6.57623	4.12648	0.000109703	0.00264222	1.02504
STAT1	1.18888	8.48962	4.12709	0.000109473	0.00264222	1.027
ACAT1	-0.900303	6.78169	-4.12774	0.000109231	0.00264222	1.02906
AAMDC	-0.965028	4.80401	-4.12718	0.000109439	0.00264222	1.02729
ATXN2L	0.820856	7.55689	4.12128	0.000111667	0.00268351	1.00849
SLC2A1	1.48677	5.49665	4.11395	0.000114501	0.00273326	0.985117
BCL11B	0.912263	4.64029	4.11424	0.000114389	0.00273326	0.986028
FAM219A	0.829617	5.03823	4.11411	0.00011444	0.00273326	0.985612
NSD2	0.990814	7.4679	4.1118	0.000115344	0.00274121	0.978272
PPP1R13L	0.977798	5.29363	4.1121	0.000115228	0.00274121	0.979211
LRRK1	1.23944	8.33647	4.10513	0.000118	0.00278583	0.957048
ITGB8	1.21669	5.98538	4.10579	0.000117736	0.00278583	0.959132
RFTN1	1.07082	5.936	4.10556	0.000117828	0.00278583	0.958406
MUC12	1.90275	5.08652	4.10198	0.000119277	0.0028098	0.947014
NT5DC3	1.11378	5.05774	4.09621	0.000121643	0.00285928	0.928699
ATAD3B	0.880181	6.11523	4.09536	0.000121997	0.00286134	0.925989
RNF144A	1.05444	4.82699	4.09471	0.000122266	0.00286139	0.923938
ADAMTS9	1.29721	5.38062	4.09247	0.000123203	0.00286461	0.916819
ADAM19	1.06277	6.18295	4.09248	0.000123198	0.00286461	0.916861
RUNX1	0.939207	7.28367	4.09311	0.000122936	0.00286461	0.918846
GFRA1	-1.49555	5.23953	-4.09165	0.000123548	0.00286642	0.914213
WDR4	1.01416	4.49102	4.08458	0.000126558	0.00292994	0.891775
HIF1A	1.21029	7.85627	4.07865	0.000129137	0.00298321	0.872975
DISP1	-1.05088	5.23959	-4.07392	0.000131232	0.0030251	0.857979
RCN3	1.05966	5.48683	4.07314	0.000131578	0.00302658	0.855527
CDH6	1.09992	4.05781	4.06991	0.000133031	0.00305345	0.845297
NDC1	1.02267	5.75814	4.06574	0.000134928	0.00309039	0.832105
BTD	-0.959578	5.21132	-4.06142	0.00013692	0.00312936	0.818446
LYN	0.96671	6.83623	4.05974	0.000137705	0.00314061	0.813121
PTPRE	0.901661	6.29433	4.0583	0.000138377	0.00314924	0.808591
PABPC1L	0.962622	5.71708	4.05603	0.000139449	0.00316694	0.801397
ANKRD29	-1.28192	4.29967	-4.05332	0.000140733	0.00318935	0.792863
SCGB3A2	1.42156	3.5643	4.04687	0.000143844	0.00325299	0.772497
OSBPL10	0.837311	6.19532	4.04203	0.00014622	0.00329978	0.757239
DOCK4	1.21599	5.18907	4.03881	0.000147826	0.00332902	0.74707
CTSL	1.21886	6.82327	4.0359	0.000149289	0.00333713	0.737897
STAG3	1.01587	4.78523	4.03562	0.000149428	0.00333713	0.73703
GTF2IRD1	0.97333	5.69059	4.03571	0.000149385	0.00333713	0.737301
TMEM92	-1.14898	4.66825	-4.03601	0.00014923	0.00333713	0.738265
PLK4	1.20445	3.85557	4.02726	0.00015371	0.00341854	0.710726
FAM49B	0.853412	6.71131	4.02737	0.000153653	0.00341854	0.711071
DUSP19	-1.17945	3.90097	-4.0265	0.000154106	0.00342025	0.708334
NQO1	-1.20888	8.89655	-4.025	0.000154889	0.00343055	0.703615
CGNL1	-1.46088	5.40981	-4.02356	0.000155648	0.00344027	0.699062
DPH2	0.848523	5.37483	4.02204	0.000156446	0.0034508	0.694304
KIF22	0.897418	6.27991	4.02116	0.000156911	0.00345397	0.691539
NUAK2	0.998508	4.3494	4.02034	0.000157349	0.00345654	0.688942
SGO2	1.06936	4.017	4.01929	0.000157907	0.0034617	0.685652
ECM1	1.04727	5.23636	4.01609	0.000159622	0.00347555	0.675596
EFTUD2	0.79702	7.28006	4.0157	0.000159833	0.00347555	0.674367
SMIM5	-1.24223	5.09873	-4.01669	0.0001593	0.00347555	0.677477
DUOX2	-2.23291	7.37133	-4.01737	0.000158931	0.00347555	0.679632
HMGA1	1.21803	7.75529	4.01319	0.00016119	0.00349799	0.666496
ZNF281	1.04348	5.06292	4.01159	0.000162062	0.00350981	0.661478
DNAH17	0.885137	3.45925	4.01033	0.000162751	0.00351058	0.657528
USP35	0.791495	4.55135	4.01063	0.000162586	0.00351058	0.65847
CLEC7A	0.95733	4.59	4.0055	0.000165425	0.003554	0.642359
ACSF2	-0.849129	6.0229	-4.00552	0.000165416	0.003554	0.642411
ENG	0.875469	6.89812	4.00182	0.000167489	0.00359116	0.630822
PRKDC	1.22584	8.3496	4.00032	0.000168337	0.00359497	0.626127
PCOLCE	1.11374	5.83411	4.00034	0.000168326	0.00359497	0.626186
HMOX1	1.00872	5.35713	3.99882	0.000169187	0.00360597	0.621437
AFAP1L2	1.15904	5.11311	3.99527	0.000171225	0.00364218	0.610297
TMEM185B	0.929338	4.77528	3.99395	0.000171987	0.00365115	0.606168
CD109	1.22817	4.81151	3.99324	0.000172397	0.00365264	0.603951
ADAMTS4	1.17981	5.78824	3.99246	0.000172853	0.00365508	0.601496
SLC12A9	0.828961	6.49111	3.98807	0.00017542	0.00370209	0.587779
DLL4	1.01608	4.54037	3.98643	0.000176391	0.00371529	0.582644
CCNB2	1.36077	4.3822	3.98452	0.000177527	0.00373188	0.576676
STC1	1.09583	4.56748	3.98343	0.000178183	0.00373836	0.573245
FOXK1	0.804439	7.02419	3.98168	0.000179234	0.00375308	0.567775
RCC1	1.03982	6.26407	3.97869	0.00018104	0.00376885	0.558451
CEP170	1.0207	5.66148	3.97896	0.000180879	0.00376885	0.559275
MARVELD1	1.00797	5.62656	3.97877	0.000180992	0.00376885	0.558697
PON2	1.0302	5.00899	3.97647	0.000182395	0.00378973	0.551513
NUDCD1	0.992927	4.97413	3.97105	0.000185742	0.00385182	0.534603
LPCAT1	1.40306	5.04659	3.9657	0.000189109	0.00391093	0.517898
CEACAM1	1.15988	6.34942	3.96422	0.000190049	0.00391093	0.513289
LCP2	1.04642	5.40681	3.96467	0.000189761	0.00391093	0.514698
DACT1	1.0202	4.78557	3.96465	0.000189773	0.00391093	0.514639
PDCD11	0.87133	6.67451	3.96301	0.000190822	0.00391933	0.509515
VILL	-1.4714	7.83874	-3.95634	0.000195136	0.00400029	0.488731
SMG9	0.791051	6.13684	3.95438	0.000196417	0.00401887	0.482652
KAT2A	0.848779	6.67304	3.95277	0.000197483	0.004033	0.477619
NCAPD2	0.947503	6.90298	3.95122	0.000198505	0.00404619	0.472821
TMEM176A	1.0648	6.67762	3.95032	0.000199108	0.0040508	0.47
KLHL29	1.12498	4.10783	3.94671	0.000201528	0.00406156	0.458773
DBF4	0.978955	4.67587	3.94796	0.000200688	0.00406156	0.462653
POFUT1	0.811811	6.81618	3.94712	0.000201252	0.00406156	0.460046
ANKLE2	0.799725	7.45261	3.94716	0.000201221	0.00406156	0.460192
SMIM14	-0.969313	7.29098	-3.948	0.000200655	0.00406156	0.462806
IL2RA	1.02067	3.74108	3.945	0.000202683	0.0040772	0.45346
PDPN	1.49373	4.31977	3.94352	0.00020369	0.00408979	0.448855
ENO2	1.07334	5.10188	3.94257	0.000204338	0.00409515	0.445902
CD55	1.3801	7.69818	3.94146	0.000205093	0.00410263	0.442475
PAICS	0.96147	6.70322	3.93678	0.000208329	0.00415189	0.42793
PARP9	0.95192	7.16184	3.93699	0.000208181	0.00415189	0.428591
CALU	1.14669	7.85874	3.93407	0.00021022	0.00416951	0.419533
PTAFR	0.994723	5.46751	3.93388	0.000210355	0.00416951	0.418936
POLD1	0.894824	5.37717	3.93385	0.000210377	0.00416951	0.418838
MNT	0.821484	5.83511	3.93251	0.00021132	0.0041728	0.414682
KIAA0930	0.77064	6.88546	3.93272	0.00021117	0.0041728	0.415345
ROBO1	1.26033	5.24157	3.93084	0.000212499	0.00417307	0.409512
SLCO4A1	1.02676	5.46708	3.93121	0.000212238	0.00417307	0.410654
TWNK	0.921424	4.36966	3.93096	0.00021242	0.00417307	0.409858
MMP2	1.24194	8.68409	3.92612	0.000215878	0.00423168	0.394859
SEC14L5	-0.911522	3.35494	-3.92528	0.000216482	0.00423579	0.392262
SLC41A2	-1.03172	6.6309	-3.9244	0.000217116	0.00424047	0.389545
EPSTI1	1.02951	6.12743	3.92256	0.000218455	0.00424347	0.383835
SIRPA	1.02002	5.86218	3.9236	0.000217698	0.00424347	0.387056
TNRC18	0.926065	8.26058	3.92288	0.000218221	0.00424347	0.38483
GGH	1.00562	4.19516	3.92201	0.000218856	0.0042436	0.382129
UTP20	0.911635	5.92671	3.92132	0.000219361	0.00424572	0.37999
STAT2	0.823302	8.04276	3.91725	0.000222357	0.00429597	0.367388
LRCH4	0.789209	6.47756	3.91033	0.000227543	0.00438827	0.345977
TRAF5	0.886635	6.46341	3.90673	0.000230281	0.00443311	0.334869
SMC4	1.05476	6.97464	3.90534	0.000231354	0.00443786	0.330554
HAUS5	0.80191	4.99408	3.90535	0.000231348	0.00443786	0.330577
ERF	0.925777	5.58847	3.904	0.000232388	0.00444183	0.326413
MPC1	-1.01816	5.88288	-3.90422	0.000232216	0.00444183	0.327101
TNFRSF10B	0.990816	6.86394	3.90345	0.000232811	0.00444201	0.324723
NNMT	1.2292	5.8028	3.90103	0.000234694	0.00447001	0.317243
CD274	0.970724	3.48999	3.895	0.000239448	0.00454586	0.298623
PLAGL2	0.7446	5.90453	3.8949	0.000239523	0.00454586	0.298334
PHYH	-0.896005	5.84354	-3.89308	0.000240975	0.00456534	0.292725
CPNE2	0.830021	5.0174	3.89184	0.00024197	0.00457613	0.288898
MTCL1	1.14922	5.47744	3.89128	0.000242426	0.00457669	0.287152
NTN4	-1.21278	6.32717	-3.88639	0.00024639	0.00464336	0.272097
PARP14	0.978944	7.9711	3.8837	0.000248601	0.00467683	0.263805
ZNF789	0.9254	5.34169	3.88203	0.000249982	0.00469459	0.258663
ANGPTL2	1.1896	6.37466	3.87926	0.000252287	0.0047296	0.250146
FMNL1	0.921132	6.30959	3.8782	0.000253171	0.00473792	0.246897
PPRC1	0.934044	6.34501	3.87747	0.000253791	0.00474126	0.244628
MAP3K8	0.894028	4.94115	3.87635	0.000254732	0.00475057	0.241195
LIMK1	0.830665	5.92337	3.874	0.000256726	0.00477763	0.23396
NUP62	0.821069	6.73363	3.87359	0.000257072	0.00477763	0.232708
C8orf33	0.785433	6.04853	3.87192	0.000258503	0.00479592	0.227559
RFC3	1.1222	4.24601	3.86433	0.000265076	0.00489086	0.20426
CEP83	0.878191	4.955	3.86421	0.000265179	0.00489086	0.203901
NUP107	0.825347	6.1844	3.86467	0.000264784	0.00489086	0.205283
ALDH3A2	-0.940244	7.61173	-3.86362	0.000265698	0.00489086	0.202087
SNRPN	-1.08257	5.82487	-3.8634	0.000265897	0.00489086	0.201394
GRWD1	0.787016	5.86218	3.86031	0.000268626	0.00493261	0.191922
ADAM8	1.03273	5.69986	3.85853	0.000270211	0.00493543	0.186464
SLC20A1	0.946912	6.81881	3.85808	0.000270617	0.00493543	0.185071
ANKRD52	0.860783	6.76762	3.85831	0.000270413	0.00493543	0.185771
CLU	-1.39595	8.50776	-3.85914	0.000269672	0.00493543	0.188314
ADAM28	-1.3396	7.61487	-3.85742	0.000271202	0.00493772	0.183066
TAF1D	0.939291	7.46593	3.85062	0.000277366	0.0050414	0.162221
URB1	0.857614	6.32621	3.84497	0.000282591	0.00512769	0.144916
SCIN	-1.29504	6.04448	-3.84138	0.000285965	0.00518016	0.13391
OTUD3	0.902441	5.55799	3.84028	0.000287004	0.00519023	0.130548
KIAA1324	-1.35811	8.27904	-3.83872	0.000288486	0.00520826	0.125773
ABCD1	0.882919	4.94928	3.83736	0.000289778	0.00522281	0.12163
BHLHE40	1.06275	7.70108	3.83283	0.000294139	0.00525522	0.107782
OAS3	1.05336	7.37381	3.83233	0.000294627	0.00525522	0.106245
PLXNB1	0.943258	7.52759	3.83299	0.000293984	0.00525522	0.108271
RAD18	0.849344	4.98075	3.83217	0.000294775	0.00525522	0.105778
ANAPC1	0.841951	6.7673	3.83363	0.000293363	0.00525522	0.110229
SSH1	0.84169	6.68088	3.83418	0.000292829	0.00525522	0.111917
INPP5E	0.808793	4.71402	3.83194	0.000295	0.00525522	0.10507
BRCA2	1.07828	4.46919	3.83003	0.000296863	0.00526446	0.0992352
MFSD12	0.758212	6.26413	3.8305	0.000296409	0.00526446	0.100656
XK	-1.2648	5.35586	-3.8299	0.00029699	0.00526446	0.0988398
ACADS	-0.999721	5.92969	-3.82835	0.000298506	0.00528263	0.0941183
SCRIB	0.862176	6.13216	3.8254	0.000301425	0.00532551	0.0850979
NUP188	0.835104	6.75018	3.81925	0.000307588	0.00542546	0.0663418
NRP2	1.31171	6.16742	3.81853	0.000308319	0.00542946	0.0641396
RGS1	1.34178	6.55272	3.81113	0.000315905	0.00554695	0.0416188
SINHCAF	0.910905	5.36283	3.81102	0.000316024	0.00554695	0.041268
PNPT1	0.787863	6.04847	3.80992	0.000317163	0.00555785	0.0379353
HUS1	0.766589	4.79663	3.80808	0.000319086	0.00558244	0.032335
AEBP1	1.28562	7.82967	3.80642	0.000320832	0.00560387	0.0272773
SYNJ2	1.15679	5.93005	3.80473	0.000322616	0.00560962	0.0221412
MNDA	1.13371	4.17831	3.80463	0.000322728	0.00560962	0.0218197
TCEA3	-1.05115	5.5704	-3.80517	0.000322148	0.00560962	0.0234853
PAPPA	1.16798	4.78049	3.80238	0.000325111	0.00561469	0.0150058
BICC1	1.13945	4.68285	3.80313	0.000324318	0.00561469	0.0172657
SAMD4B	0.891315	6.1825	3.80252	0.000324961	0.00561469	0.0154318
ADA	-1.06227	5.06855	-3.80274	0.000324727	0.00561469	0.0161
CGAS	0.993062	4.28238	3.79986	0.000327818	0.00565235	0.00732466
C2	1.07803	3.46588	3.79733	0.000330549	0.00569032	-0.000362662
MFGE8	1.0075	6.60827	3.79335	0.000334884	0.00575571	-0.0124283
IFFO2	0.961879	5.05665	3.79188	0.000336501	0.00577427	-0.0168908
SHROOM4	1.03173	4.66599	3.7882	0.000340585	0.00582573	-0.0280615
P3H2	-1.06087	4.87249	-3.78841	0.00034035	0.00582573	-0.0274243
FGF7	1.27422	4.93785	3.78369	0.000345647	0.00590293	-0.0417239
GPR161	0.953109	4.56698	3.78207	0.000347484	0.00590614	-0.0466316
DCBLD1	0.811468	5.77367	3.78207	0.000347485	0.00590614	-0.0466344
ZNF195	0.747681	5.86022	3.78253	0.000346961	0.00590614	-0.0452386
HDAC7	0.850844	7.14925	3.77947	0.000350463	0.00594735	-0.0545348
CENPK	0.96698	4.12238	3.77886	0.000351155	0.0059497	-0.0563631
RBL1	0.840573	4.79544	3.77689	0.000353423	0.00596929	-0.0623223
PDCD4	-1.03859	8.13689	-3.77705	0.000353246	0.00596929	-0.0618584
GALNT18	0.860349	3.86371	3.77587	0.000354612	0.0059706	-0.0654319
RTEL1	0.860068	5.54531	3.77621	0.00035421	0.0059706	-0.0643828
ZFP41	0.8128	4.70835	3.77512	0.000355484	0.00597592	-0.0677062
FAHD2B	-0.990946	4.6074	-3.77379	0.00035703	0.00599252	-0.0717216
TMPRSS4	1.10022	7.35683	3.77194	0.000359195	0.00599697	-0.07732
THOP1	0.93631	5.80752	3.77165	0.000359528	0.00599697	-0.0781761
NOP56	0.87472	7.04268	3.77175	0.00035942	0.00599697	-0.0779
MYBBP1A	0.85416	6.55195	3.77231	0.000358755	0.00599697	-0.0761838
YWHAG	0.994365	7.55973	3.76788	0.000363988	0.00606195	-0.0895886
C2CD4A	1.08568	3.16517	3.76728	0.000364707	0.00606452	-0.0914141
ANXA1	1.09918	7.22055	3.762	0.000371048	0.00615093	-0.107369
CACFD1	-1.04401	5.25557	-3.76238	0.00037058	0.00615093	-0.1062
PUS1	0.851181	5.46508	3.75959	0.000373974	0.00617085	-0.114637
SYTL2	-1.08262	8.04811	-3.75981	0.000373705	0.00617085	-0.113971
ZBTB7C	-1.32608	5.84526	-3.76048	0.000372887	0.00617085	-0.111945
XPO5	0.8431	6.36401	3.75826	0.000375598	0.00618815	-0.118647
LOX	1.26169	4.88133	3.75701	0.000377129	0.00619512	-0.122412
RORC	-1.12003	5.36325	-3.75698	0.000377175	0.00619512	-0.122524
MT-ND3	-0.904096	10.4275	-3.75569	0.000378763	0.00621172	-0.126413
MAP3K6	0.83467	5.56319	3.75026	0.000385515	0.0063032	-0.142761
PDK4	-1.53171	6.82719	-3.75036	0.00038539	0.0063032	-0.14246
ARHGEF1	0.792002	7.79434	3.74813	0.000388205	0.00633754	-0.149194
CCDC14	0.99089	6.99267	3.74619	0.000390667	0.00636079	-0.155042
ZNF707	0.763055	3.85129	3.74607	0.000390814	0.00636079	-0.15539
CCDC71L	1.00979	4.75539	3.74356	0.000394028	0.00640341	-0.162968
PLXND1	0.858967	7.26799	3.74038	0.000398123	0.00646017	-0.17253
GSTA4	-0.858392	5.10432	-3.7395	0.000399266	0.00646896	-0.175182
CXCL16	0.871991	7.00613	3.7358	0.000404092	0.00653729	-0.186295
CERCAM	1.12485	5.26159	3.73275	0.000408122	0.00659256	-0.195472
KIF3C	0.894411	3.65314	3.73142	0.000409896	0.00661126	-0.199482
ECI2	-0.950337	6.29363	-3.73036	0.000411302	0.00662399	-0.202648
EHD3	0.888502	4.19234	3.72318	0.000421011	0.00676009	-0.224222
MMS22L	0.862039	5.34441	3.72335	0.000420767	0.00676009	-0.223687
NDE1	0.881212	4.68728	3.72066	0.000424466	0.00679628	-0.231777
PLAC8	-1.45177	6.73468	-3.72061	0.00042453	0.00679628	-0.231918
AIMP2	0.796842	5.13746	3.71996	0.00042543	0.00680054	-0.233875
ALDH2	-0.785996	8.96623	-3.71744	0.000428923	0.0068462	-0.241435
E2F2	0.96289	3.23788	3.7164	0.000430366	0.00685844	-0.244539
QSOX2	0.835472	5.46031	3.71532	0.000431876	0.00685844	-0.247777
CYB5R1	-0.966066	6.04664	-3.71506	0.000432244	0.00685844	-0.248563
ASAH2	-1.13628	4.3269	-3.71514	0.000432123	0.00685844	-0.248306
PRKX	0.836281	5.61135	3.70995	0.000439457	0.00696261	-0.263861
OSBPL5	0.840308	5.71606	3.70897	0.000440849	0.00697302	-0.266784
CTSA	0.819105	7.99343	3.70858	0.000441412	0.00697302	-0.267964
HCK	1.0096	4.8535	3.70218	0.000450653	0.00710854	-0.28711
GLI1	0.83678	3.41378	3.70111	0.000452207	0.00712259	-0.29029
SH3D21	1.1751	4.3254	3.69938	0.000454751	0.00714172	-0.295474
TRAF3	0.788455	6.25102	3.69944	0.000454657	0.00714172	-0.295284
FMNL3	0.909199	6.6068	3.69768	0.000457252	0.00716006	-0.300542
RNF24	0.805636	5.83397	3.6981	0.000456643	0.00716006	-0.29931
PHYHD1	-1.00088	3.84674	-3.6961	0.000459599	0.00718634	-0.305272
PLA2R1	1.00025	5.26986	3.69406	0.00046264	0.00721288	-0.311365
KDM6B	0.873785	6.57804	3.69435	0.00046221	0.00721288	-0.310507
RAE1	0.72141	5.42395	3.69306	0.000464142	0.00722581	-0.314359
TP53I11	0.894806	6.90566	3.69253	0.00046494	0.00722777	-0.315947
NOL4L	0.819015	6.82049	3.69154	0.00046642	0.0072403	-0.318883
MIIP	0.825501	4.99505	3.68901	0.000470251	0.00727873	-0.326439
PTPRN2	-1.16319	6.71932	-3.68901	0.000470246	0.00727873	-0.326428
LACTB2	0.953824	4.81086	3.68849	0.00047104	0.00728044	-0.327986
PFAS	0.804553	5.56375	3.68708	0.000473188	0.00730314	-0.33219
GSDME	0.970866	3.73044	3.68356	0.000478589	0.0073759	-0.342673
CARM1	0.767136	6.0422	3.68165	0.000481558	0.00741103	-0.348385
ZYX	0.932521	7.4745	3.68068	0.000483062	0.00742353	-0.351263
PTGER3	-1.50269	4.48832	-3.67974	0.000484525	0.00743538	-0.354057
JAG2	0.860301	4.60906	3.679	0.000485692	0.00744265	-0.356278
HCFC1	0.831648	7.52486	3.67562	0.00049101	0.00751344	-0.366335
KNSTRN	0.866005	4.50399	3.67505	0.000491904	0.0075164	-0.368014
PLXDC2	1.14703	6.81521	3.67117	0.000498105	0.00759345	-0.379581
CSGALNACT2	1.01395	5.78568	3.67101	0.00049836	0.00759345	-0.380054
SGSM3	-0.946294	7.74589	-3.66922	0.000501229	0.00762635	-0.385354
CYP4F12	-1.10362	6.14541	-3.66858	0.000502267	0.00763133	-0.387264
ALG3	0.825543	5.67857	3.66612	0.000506261	0.00768115	-0.394576
SH3BGRL2	-1.06619	7.8095	-3.6636	0.000510379	0.00773271	-0.402054
MTMR11	0.987113	6.46427	3.66208	0.000512881	0.00775767	-0.406568
AP3M2	0.838658	5.01035	3.66141	0.000513992	0.00775767	-0.408567
WDR90	0.800706	6.30546	3.66129	0.000514193	0.00775767	-0.408926
DENND4B	0.767631	6.67204	3.65701	0.000521317	0.00785412	-0.421626
AFAP1	0.924163	6.50942	3.65453	0.000525488	0.00790586	-0.428981
NFAM1	0.883836	4.33318	3.65279	0.000528434	0.00793908	-0.434141
FCHO1	0.990187	4.20066	3.65213	0.000529549	0.00794471	-0.436085
RNF157	1.0313	4.05788	3.64968	0.000533732	0.0079963	-0.443346
TMEM38A	-1.10604	5.02387	-3.64885	0.000535168	0.00800665	-0.445826
PTPRG	1.00981	6.35201	3.64597	0.000540139	0.00806978	-0.454357
BCAT1	1.14881	4.85013	3.64535	0.000541201	0.00807441	-0.456169
SLC16A7	-1.21979	5.75671	-3.64312	0.000545087	0.00812112	-0.462771
GLI2	1.07874	3.65622	3.64154	0.000547859	0.00813403	-0.46745
SLC7A7	0.955419	5.58179	3.64023	0.000550161	0.00813403	-0.471318
MCTP2	0.860095	5.99809	3.64097	0.000548858	0.00813403	-0.46913
CPNE1	0.817155	7.17231	3.64004	0.000550497	0.00813403	-0.471882
PCDH9	-1.20788	4.06927	-3.64075	0.000549244	0.00813403	-0.469779
SULT1C2	-1.64683	8.47982	-3.64199	0.000547077	0.00813403	-0.466133
TOP1MT	0.822414	5.33559	3.63848	0.000553259	0.00814324	-0.476498
MTHFD1	0.792827	6.98045	3.63841	0.000553395	0.00814324	-0.476725
SLC38A7	0.712825	5.30189	3.63926	0.000551885	0.00814324	-0.474205
IPO9	0.771868	7.10481	3.63781	0.000554452	0.00814765	-0.478486
CALHM5	0.967252	3.94412	3.63644	0.000556898	0.00816744	-0.482545
RRP9	0.908789	4.69292	3.6362	0.00055732	0.00816744	-0.483244
RUNX3	0.845065	5.03819	3.63476	0.000559906	0.00819415	-0.487514
LAT2	0.93546	4.75248	3.63241	0.000564121	0.00824462	-0.494432
SLC16A3	1.01033	6.55437	3.62969	0.000569072	0.00827881	-0.502491
PDGFB	0.944727	4.29605	3.62947	0.000569473	0.00827881	-0.50314
SCARB1	0.859245	6.07003	3.6297	0.000569041	0.00827881	-0.502441
TAF6	0.80172	5.88798	3.62943	0.000569544	0.00827881	-0.503255
NCAPD3	0.845138	5.92645	3.62549	0.000576766	0.00837247	-0.514876
IGF2	1.42965	4.98284	3.6196	0.000587722	0.0084783	-0.532226
KDELC1	0.852502	3.28427	3.61945	0.000588004	0.0084783	-0.532668
C8orf76	0.810345	4.66276	3.62069	0.00058568	0.0084783	-0.529017
TBC1D31	0.761377	4.84815	3.62079	0.000585503	0.0084783	-0.528739
LRRC14	0.69639	6.04366	3.61979	0.00058737	0.0084783	-0.531674
MET	1.03692	7.06375	3.61504	0.000596354	0.00858718	-0.545668
FUT1	-0.927243	4.70884	-3.61455	0.000597285	0.00858907	-0.547107
XPO6	0.796726	7.44645	3.61377	0.000598785	0.00859913	-0.549419
NELFCD	0.720301	7.10965	3.60874	0.000608465	0.00872648	-0.564201
WARS	0.926069	7.82369	3.60696	0.000611942	0.00876179	-0.569453
RNF19B	0.770692	6.22023	3.60664	0.000612559	0.00876179	-0.570381
SH3PXD2A	0.922064	7.37836	3.60556	0.000614672	0.00878033	-0.573555
UTP25	0.818101	5.63368	3.60469	0.000616379	0.00879302	-0.576112
NBN	0.917889	6.48734	3.60385	0.00061803	0.00879321	-0.578576
ABCC10	0.718838	5.97788	3.60421	0.000617335	0.00879321	-0.57754
DDX27	1.08716	5.31469	3.60314	0.000619428	0.00880004	-0.580659
SEC61A2	0.808271	3.94799	3.60278	0.000620148	0.00880004	-0.581729
RAB3D	-0.852972	6.62799	-3.60094	0.000623804	0.00884025	-0.587147
SLC38A1	1.05954	7.67591	3.59692	0.00063183	0.00893099	-0.598927
ZNF367	1.01777	3.90209	3.5967	0.000632275	0.00893099	-0.599575
HIVEP2	0.961901	6.36298	3.59608	0.000633521	0.00893099	-0.601389
DCLRE1B	0.96081	3.79341	3.59608	0.000633533	0.00893099	-0.601407
IER5	0.964731	5.40318	3.59434	0.000637055	0.00896887	-0.606514
SPI1	0.922495	4.94648	3.59061	0.000644667	0.00906415	-0.617457
ANKH	0.765105	6.9365	3.59006	0.00064578	0.00906794	-0.619047
MC1R	1.03695	4.09724	3.58939	0.000647166	0.00907553	-0.621021
NOLC1	0.889429	7.24166	3.58889	0.000648208	0.00907829	-0.622503
GMEB2	0.716576	5.47549	3.58843	0.000649156	0.00907972	-0.623849
ID4	-0.917343	4.96697	-3.58626	0.000653653	0.00913075	-0.630209
AVIL	0.829646	4.15478	3.58398	0.000658395	0.00918504	-0.636867
IL33	-1.06895	5.49605	-3.57963	0.000667555	0.00929375	-0.649592
PDE4C	-1.15698	5.15012	-3.57946	0.000667918	0.00929375	-0.650093
PTK7	0.941186	6.466	3.57462	0.00067826	0.00941327	-0.664242
CYFIP2	-0.923249	5.78486	-3.57488	0.000677711	0.00941327	-0.663497
SFXN3	0.815581	6.52693	3.57079	0.000686571	0.00951631	-0.675456
CPXM2	1.36077	4.12985	3.56597	0.000697146	0.00965045	-0.689529
STEAP1	1.08973	4.69214	3.561	0.000708209	0.00968251	-0.704022
WDHD1	0.955708	4.31421	3.56135	0.000707416	0.00968251	-0.70299
LPGAT1	0.944194	6.9274	3.56312	0.000703468	0.00968251	-0.697839
HOXB4	0.940289	3.34396	3.5618	0.000706423	0.00968251	-0.701697
LAMB1	0.901403	8.66311	3.56388	0.000701783	0.00968251	-0.695631
SELENON	0.89355	6.67769	3.5642	0.000701057	0.00968251	-0.694678
DPAGT1	0.843689	5.16738	3.56088	0.000708476	0.00968251	-0.704369
DKC1	0.804762	6.52711	3.56357	0.00070246	0.00968251	-0.696519
KMT2B	0.789025	6.68603	3.56154	0.000706992	0.00968251	-0.702439
ZDHHC8	0.749237	5.58717	3.56222	0.000705468	0.00968251	-0.700451
BORA	0.920814	4.12355	3.55984	0.000710819	0.00970219	-0.707407
ABCA7	0.848369	5.94304	3.55645	0.000718485	0.00978524	-0.717279
PPP5C	0.68216	6.49888	3.55634	0.000718726	0.00978524	-0.717589
SOX9	1.05762	7.07824	3.55411	0.000723824	0.00979772	-0.724094
CARD14	0.915465	4.33851	3.55526	0.000721199	0.00979772	-0.72075
TEAD3	0.874181	6.00181	3.55458	0.000722754	0.00979772	-0.722731
P3H4	0.851069	5.11841	3.55395	0.000724203	0.00979772	-0.724575
CXCL14	-1.25536	6.69227	-3.55467	0.000722537	0.00979772	-0.722455
GNE	0.909199	5.49861	3.55328	0.000725735	0.00980609	-0.726519
ANKRD10	0.934193	7.78346	3.55268	0.000727116	0.00981241	-0.728268
SIRPB1	0.916497	3.11921	3.54516	0.000744611	0.0100156	-0.750146
ABL2	0.859695	6.51539	3.54578	0.000743139	0.0100156	-0.748325
BLVRB	-0.92239	6.72492	-3.545	0.00074497	0.0100156	-0.750589
PYCR3	0.740681	3.55985	3.54436	0.000746491	0.0100235	-0.752465
FERMT1	1.06236	6.56301	3.54341	0.000748733	0.0100411	-0.755225
TRIP10	0.82339	6.23984	3.53862	0.000760146	0.0101568	-0.769141
PAK1IP1	0.819235	4.58736	3.5386	0.000760203	0.0101568	-0.76921
PLCXD1	-0.799693	6.25737	-3.53933	0.000758448	0.0101568	-0.767083
DOCK9	1.01187	6.39344	3.53458	0.000769896	0.0102736	-0.780863
TIAF1	0.768929	4.04134	3.53351	0.000772497	0.0102955	-0.783965
TTC26	0.867016	3.5227	3.53274	0.000774378	0.0103078	-0.786202
CCDC86	0.811105	4.71717	3.53215	0.000775824	0.0103142	-0.787918
IFITM1	1.18422	6.59656	3.53173	0.000776847	0.0103151	-0.789129
PMAIP1	0.994277	3.46931	3.52727	0.000787846	0.0104454	-0.802058
GTPBP4	0.770906	6.37943	3.52696	0.000788611	0.0104454	-0.80295
OTULINL	0.824405	5.60413	3.52553	0.000792187	0.010467	-0.807111
RBM28	0.706065	6.52926	3.52574	0.000791658	0.010467	-0.806497
SPDL1	0.845782	4.49327	3.52417	0.000795584	0.0104861	-0.811045
NAT10	0.842484	6.26306	3.52451	0.000794739	0.0104861	-0.810068
SAMD4A	1.00623	5.39991	3.52361	0.00079699	0.0104917	-0.812668
ENO1	1.00959	9.50363	3.52085	0.000803944	0.0104939	-0.820655
CLSTN1	0.845488	8.10626	3.52152	0.000802241	0.0104939	-0.818707
ELK1	0.797798	5.37393	3.52194	0.000801182	0.0104939	-0.817492
PALB2	0.787166	4.79523	3.52083	0.000803995	0.0104939	-0.820714
TMEM104	0.681304	5.04512	3.52085	0.00080395	0.0104939	-0.820662
SMARCD1	0.680235	6.2653	3.52089	0.000803845	0.0104939	-0.820542
NR2C1	0.679394	5.58683	3.52291	0.000798742	0.0104939	-0.814687
ADAR	0.821059	9.05813	3.51771	0.000811933	0.0105847	-0.829745
HSPG2	1.02623	9.3063	3.51444	0.000820334	0.0106683	-0.839208
2019-09-11	0.938745	7.49715	3.51457	0.000819982	0.0106683	-0.838813
SOX4	0.868501	6.86717	3.51166	0.000827528	0.0107359	-0.847233
PIGR	-2.28801	10.4514	-3.51172	0.000827355	0.0107359	-0.847041
BYSL	0.90207	4.26355	3.50877	0.000835079	0.0108208	-0.855582
SVIL	1.10872	7.39473	3.5036	0.000848733	0.0109712	-0.870485
HERC2P9	0.805886	4.80116	3.50385	0.000848078	0.0109712	-0.869776
ANOS1	1.11147	3.47079	3.49888	0.000861396	0.0111215	-0.884092
PRRG1	1.03538	4.2813	3.4983	0.000862982	0.0111286	-0.885782
TBRG4	0.781794	6.76805	3.49612	0.000868908	0.0111916	-0.892069
FBXL18	0.925491	4.17543	3.49402	0.000874625	0.0112518	-0.898094
IFI30	0.943542	7.63513	3.49249	0.000878829	0.0112788	-0.902499
TMEM132A	0.905285	5.69601	3.49271	0.000878238	0.0112788	-0.90188
HEATR1	0.938151	6.75474	3.49186	0.000880566	0.0112876	-0.904312
ERV3-1	0.975384	4.80301	3.49005	0.000885584	0.011298	-0.909531
LDHA	0.963997	8.77708	3.49085	0.000883358	0.011298	-0.907219
FAM91A1	0.867826	7.03727	3.49024	0.000885049	0.011298	-0.908976
FADS1	0.811647	4.99721	3.49068	0.000883845	0.011298	-0.907726
IGLL5	-1.70934	7.45337	-3.48851	0.000889855	0.0113391	-0.91395
ARHGAP8	0.875872	4.82874	3.487	0.000894073	0.0113793	-0.918293
PTGER2	-0.85118	4.65979	-3.48479	0.000900296	0.0114449	-0.924663
CCND2	1.14975	7.1252	3.48087	0.000911413	0.0115726	-0.935933
MAP4K4	0.736547	7.46302	3.48012	0.000913553	0.0115861	-0.938086
DPYSL3	1.21606	7.06336	3.47839	0.000918514	0.0116215	-0.943058
HSPH1	0.950774	6.80837	3.47873	0.000917517	0.0116215	-0.942062
C11orf95	0.837633	4.66992	3.47688	0.000922834	0.0116624	-0.947367
DUOX1	-1.19054	5.39333	-3.47643	0.000924134	0.0116652	-0.948659
TANC2	1.01044	5.91483	3.4744	0.000930014	0.0117209	-0.954483
ADAMTS10	0.884733	4.2453	3.47378	0.000931823	0.0117209	-0.956266
POP1	0.834404	4.1006	3.47393	0.000931385	0.0117209	-0.955835
CNTROB	0.657551	5.91367	3.47159	0.000938238	0.0117878	-0.962564
GASK1B	1.0717	6.51866	3.46885	0.00094628	0.0118749	-0.970399
MRGBP	0.79462	4.96464	3.4684	0.000947632	0.011878	-0.971709
MDC1	0.995877	3.41314	3.46753	0.000950196	0.0118963	-0.974189
LMCD1	0.792958	5.68644	3.46297	0.000963819	0.0120248	-0.987253
NCOR2	0.741216	8.06727	3.46326	0.000962955	0.0120248	-0.986431
TBC1D16	0.732417	6.60583	3.46335	0.000962687	0.0120248	-0.986175
IGFBP7	1.19798	8.17066	3.46092	0.000969986	0.0120877	-0.993107
ADGRE5	0.76815	7.48871	3.45762	0.000980013	0.0121985	-1.00254
NSUN2	0.789815	6.89776	3.4548	0.000988671	0.012292	-1.01061
TMEM255B	0.811166	3.92789	3.45358	0.000992432	0.0123245	-1.0141
KHDC4	0.727935	7.05998	3.45313	0.000993832	0.0123276	-1.01539
ALDH1A3	1.09056	5.69312	3.45249	0.000995803	0.0123379	-1.01721
ADIRF	-1.16748	5.64357	-3.45131	0.000999483	0.0123692	-1.02059
ALG8	0.736829	4.74895	3.45046	0.00100213	0.0123876	-1.02301
DCXR	-0.943025	5.62253	-3.44941	0.00100539	0.0124137	-1.026
PGRMC2	-0.856081	6.98463	-3.44803	0.00100972	0.0124528	-1.02994
ZNF121	0.766445	6.48007	3.44677	0.00101369	0.0124874	-1.03353
C1QTNF6	0.823555	5.15883	3.43917	0.00103794	0.0127424	-1.05522
PLSCR3	0.745286	3.80719	3.43944	0.00103706	0.0127424	-1.05445
CASP8	0.700916	6.27854	3.43937	0.00103729	0.0127424	-1.05465
CEP250	0.724899	6.91419	3.43809	0.00104144	0.0127707	-1.0583
BLM	0.874799	4.27682	3.43753	0.00104324	0.0127783	-1.05989
ZNF749	0.805904	3.50605	3.43469	0.00105248	0.0128767	-1.06798
LRRC20	0.829712	3.86343	3.43073	0.00106549	0.0130204	-1.07924
GIPR	-1.01552	5.09619	-3.43038	0.00106665	0.0130204	-1.08024
NSMF	0.73377	6.37615	3.4294	0.00106989	0.0130452	-1.08302
BMP6	-1.02254	3.74761	-3.42824	0.00107375	0.0130774	-1.08632
EMP1	0.962265	7.32671	3.42605	0.00108107	0.0131516	-1.09254
AP2A1	0.672649	7.19826	3.4244	0.0010866	0.013204	-1.09723
APOBR	0.844268	5.01727	3.42389	0.00108834	0.0132101	-1.09869
NCOA6	0.702322	7.02689	3.42236	0.00109352	0.013258	-1.10304
TTI1	0.762278	5.65752	3.42117	0.00109753	0.0132775	-1.1064
PWWP3A	0.691654	6.38674	3.42115	0.0010976	0.0132775	-1.10645
PLXNC1	0.996951	5.78646	3.42067	0.00109926	0.0132826	-1.10784
NLGN2	0.804891	3.78465	3.41703	0.00111171	0.013418	-1.11816
GADD45A	-0.873355	5.65205	-3.41517	0.00111812	0.0134651	-1.12343
GATA6	-0.977683	6.94688	-3.41539	0.00111736	0.0134651	-1.1228
CTTNBP2NL	0.839172	6.03798	3.41466	0.00111989	0.0134713	-1.12488
ACOT7	0.903652	5.64009	3.41404	0.00112202	0.0134818	-1.12662
IKBIP	0.824614	4.40464	3.40988	0.00113658	0.0136141	-1.13843
CLPB	0.796286	4.79145	3.40944	0.0011381	0.0136141	-1.13966
ARHGEF10L	0.747683	6.97372	3.4095	0.00113792	0.0136141	-1.13951
MYO9B	0.72026	7.9134	3.40977	0.00113697	0.0136141	-1.13875
EP400	0.769829	6.9565	3.40533	0.00115267	0.0137731	-1.15131
ABCF2	0.680436	6.2088	3.40392	0.00115771	0.013818	-1.15531
WDR27	0.7623	5.86778	3.40334	0.00115976	0.013827	-1.15693
MORC2	0.674251	6.30999	3.40028	0.00117078	0.0139429	-1.16559
ID3	-0.891977	5.31173	-3.39991	0.00117213	0.0139435	-1.16664
CDCA4	0.862822	4.21616	3.3989	0.00117578	0.0139714	-1.16949
PILRB	0.771539	7.23613	3.39692	0.00118299	0.0140416	-1.17509
TAF4	0.938199	4.66114	3.39512	0.00118956	0.0141041	-1.18016
STAMBPL1	0.738268	5.13077	3.39275	0.0011983	0.014192	-1.18686
IGLC2	-1.60885	10.3323	-3.3919	0.00120143	0.0142134	-1.18925
CD248	1.02644	5.08782	3.38998	0.00120856	0.0142685	-1.19467
PHF19	0.984547	5.02379	3.38958	0.00121007	0.0142685	-1.19581
PTGFRN	0.844153	7.11375	3.3898	0.00120923	0.0142685	-1.19518
PPFIA1	0.809748	6.99641	3.3882	0.00121521	0.0143133	-1.19969
POLE	0.68328	6.93447	3.38745	0.00121803	0.0143309	-1.20182
BRD9	0.675065	6.63657	3.38694	0.00121994	0.0143376	-1.20325
C2CD3	0.689249	6.5503	3.38152	0.00124049	0.0145632	-1.21854
SPINDOC	0.735004	4.22782	3.38083	0.00124312	0.0145782	-1.22048
GCNT1	-1.10669	7.15775	-3.38019	0.00124557	0.0145909	-1.22228
MMD	0.987551	4.12002	3.37735	0.00125647	0.0147027	-1.23026
LTBP2	1.0961	6.88863	3.37489	0.00126603	0.0147984	-1.23719
CSE1L	0.863983	6.91535	3.37222	0.00127648	0.0148783	-1.24471
BATF2	0.844929	4.09289	3.37208	0.00127703	0.0148783	-1.2451
TNFRSF1B	0.744291	6.93038	3.3725	0.00127535	0.0148783	-1.2439
PRR12	0.855842	5.59227	3.36835	0.00129174	0.0150334	-1.25558
ARHGEF38	1.05654	4.76941	3.36765	0.00129451	0.0150494	-1.25754
RAB15	0.853522	5.79264	3.36444	0.00130731	0.0151817	-1.26654
TPD52L1	-0.912401	5.19617	-3.36186	0.00131772	0.0152789	-1.2738
FAM174B	-0.944858	5.50827	-3.36166	0.00131852	0.0152789	-1.27436
FRMD8	0.679574	6.29277	3.36061	0.00132277	0.0153117	-1.2773
PLK3	0.871696	5.24126	3.35984	0.00132592	0.0153184	-1.27947
CYP3A5	-0.943343	8.89793	-3.35976	0.00132621	0.0153184	-1.27967
LAMA4	0.825209	7.78975	3.35856	0.00133113	0.0153422	-1.28306
FBXL6	0.824226	5.45342	3.35864	0.00133077	0.0153422	-1.28281
FUS	0.682794	8.65841	3.35756	0.00133518	0.0153725	-1.28584
KCTD17	0.798498	3.45591	3.3572	0.00133668	0.0153732	-1.28686
RAI1	0.739844	6.24082	3.35237	0.00135661	0.0155691	-1.3004
PRDX5	-0.933409	7.89249	-3.35258	0.00135572	0.0155691	-1.2998
UTP14A	0.718905	5.56879	3.3506	0.00136395	0.0156233	-1.30533
CHPT1	-0.709567	6.60183	-3.35053	0.00136424	0.0156233	-1.30553
SOCS3	1.0382	6.68933	3.34814	0.00137427	0.0156588	-1.31222
SPTAN1	0.951946	8.85727	3.34806	0.00137461	0.0156588	-1.31245
SLCO2B1	0.814143	7.17545	3.34771	0.00137608	0.0156588	-1.31343
CHAF1B	0.782544	4.46894	3.34798	0.00137493	0.0156588	-1.31266
WDR12	0.726085	5.73479	3.34803	0.00137472	0.0156588	-1.31252
MSTO1	0.687057	5.57587	3.34934	0.00136923	0.0156588	-1.30886
CHKA	-0.77459	6.66911	-3.34461	0.00138921	0.0157914	-1.3221
CEP89	0.693479	5.57445	3.34277	0.00139704	0.0158637	-1.32725
SEMA5A	0.816594	5.40706	3.34171	0.00140157	0.0158648	-1.3302
NPL	0.805489	4.56489	3.34172	0.00140154	0.0158648	-1.33019
NUP37	0.692935	4.92747	3.3418	0.00140118	0.0158648	-1.32995
MFHAS1	0.801499	6.36522	3.34036	0.00140735	0.0159134	-1.33396
GJA1	0.957372	5.9256	3.33906	0.00141298	0.0159324	-1.33761
MAMDC4	0.748625	4.87845	3.33894	0.00141348	0.0159324	-1.33794
LYVE1	-1.0837	3.91163	-3.33915	0.00141259	0.0159324	-1.33736
CLCN5	0.727652	5.67303	3.33632	0.00142485	0.016027	-1.34526
CDKN1C	-0.878403	3.79476	-3.33666	0.00142338	0.016027	-1.34432
NABP1	0.777977	6.63215	3.3347	0.00143189	0.0160584	-1.34976
GNAI2	0.777348	7.95254	3.33465	0.00143213	0.0160584	-1.34991
SPNS1	0.635029	6.03033	3.33465	0.00143212	0.0160584	-1.34991
SMC1A	0.789484	7.54498	3.33337	0.00143775	0.0160928	-1.35349
KIFC3	0.755235	6.12436	3.33326	0.0014382	0.0160928	-1.35378
PNO1	0.726712	4.84555	3.33284	0.00144008	0.0160971	-1.35497
EPB41L4B	-0.991961	6.48458	-3.3323	0.00144244	0.0161067	-1.35647
SPRY4	0.806203	5.79687	3.33124	0.0014471	0.016142	-1.35942
ATP2C2	1.33997	5.92321	3.32941	0.00145523	0.016199	-1.36453
NUAK1	1.01334	4.85719	3.32941	0.00145519	0.016199	-1.36451
GGCT	0.785362	5.84554	3.32901	0.001457	0.0162019	-1.36564
GGT5	0.830485	5.65502	3.32524	0.00147381	0.0163719	-1.37612
SYDE1	0.835902	4.4439	3.3196	0.00149939	0.0166045	-1.39184
BCL3	0.778392	6.17597	3.32003	0.00149741	0.0166045	-1.39063
EMILIN2	0.747028	5.5428	3.3199	0.001498	0.0166045	-1.39099
ATR	0.843028	6.18954	3.31808	0.00150634	0.0166644	-1.39606
HEG1	0.985785	6.61216	3.31573	0.00151715	0.0167667	-1.40259
ANKRD13D	0.731277	5.94293	3.31331	0.00152837	0.0168733	-1.40932
NFKB2	0.764177	6.86469	3.31108	0.00153873	0.0169702	-1.41549
SKI	0.820907	6.78107	3.3102	0.00154288	0.0169811	-1.41795
PLEKHM1P1	0.707032	6.50431	3.31042	0.00154183	0.0169811	-1.41733
FAM102B	0.834201	6.19904	3.30858	0.00155047	0.0170298	-1.42243
HS3ST3B1	0.787969	3.57949	3.30874	0.00154971	0.0170298	-1.42198
SLC25A32	0.810375	5.44405	3.30796	0.00155339	0.0170369	-1.42415
SLC6A9	0.730962	3.97958	3.30777	0.00155429	0.0170369	-1.42468
ANKRD22	-0.959087	5.72218	-3.30527	0.00156615	0.0171494	-1.43162
LSG1	0.678255	6.48197	3.30487	0.00156805	0.0171528	-1.43272
ARMC9	0.960824	3.90912	3.30449	0.00156985	0.017155	-1.43377
LAMC1	0.993294	8.24155	3.30379	0.00157321	0.0171742	-1.43572
ERI1	0.782899	5.11652	3.30209	0.00158134	0.0172369	-1.44042
L3MBTL4	-0.883313	3.68877	-3.30182	0.00158263	0.0172369	-1.44117
FBP1	-1.04629	6.39356	-3.30159	0.00158377	0.0172369	-1.44183
RBM41	0.769567	5.06552	3.30056	0.0015887	0.0172731	-1.44466
KCNC4	0.756284	5.69579	3.2989	0.00159675	0.0173431	-1.44928
ENTPD1	0.827744	6.31104	3.29801	0.00160104	0.017372	-1.45172
JCAD	0.955203	5.33781	3.29727	0.00160465	0.0173762	-1.45378
CDK12	0.738629	7.09054	3.2973	0.00160451	0.0173762	-1.4537
NEDD4	0.761462	7.27289	3.29682	0.00160685	0.0173825	-1.45503
C1orf112	0.689227	4.69292	3.29575	0.00161206	0.0174212	-1.45798
LATS2	0.958697	5.41239	3.2925	0.00162805	0.0175764	-1.46699
TLDC2	0.824288	3.92711	3.29166	0.0016322	0.0176035	-1.46931
MCM3	0.824274	7.12433	3.29054	0.00163774	0.0176279	-1.4724
CEP152	0.774302	4.9899	3.29054	0.00163773	0.0176279	-1.4724
INTS7	0.839001	5.22912	3.28859	0.00164742	0.0176946	-1.47778
TBC1D1	0.738373	6.98839	3.2888	0.0016464	0.0176946	-1.47722

## Sheet: dDEGs
Additional files; Table S1	Differentially down regulated expressed genes (dDEGs)
	logFC	AveExpr	t	P.Value	adj.P.Val	B
MFSD4A	-2.92882	6.50457	-6.88724	3.09018e-09	1.50885e-06	10.9305
RNASE1	-2.4054	8.74823	-6.83391	3.82735e-09	1.71306e-06	10.7273
GPR155	-2.32065	5.82557	-6.84265	3.69555e-09	1.71306e-06	10.7606
CKB	-2.743	6.85405	-6.81925	4.05896e-09	1.74405e-06	10.6715
AKR1C2	-2.18803	6.63094	-6.32598	2.90262e-08	8.14914e-06	8.80274
GPX3	-1.881	5.78151	-6.29797	3.24333e-08	8.49753e-06	8.69734
CA2	-3.06352	8.41428	-6.27062	3.61427e-08	8.82374e-06	8.59451
AKR1C1	-1.9497	7.12957	-6.22191	4.38215e-08	1.00155e-05	8.41158
PDGFD	-1.91904	5.03286	-6.21465	4.50953e-08	1.0092e-05	8.38437
METTL7A	-1.82366	7.32403	-6.16257	5.53888e-08	1.16664e-05	8.18917
GCNT4	-2.40054	5.11961	-6.02674	9.45278e-08	1.87707e-05	7.6818
HPGD	-2.4856	7.47067	-5.82314	2.09544e-07	3.41048e-05	6.92655
CYSTM1	-2.05395	8.6762	-5.7025	3.34761e-07	4.67014e-05	6.48234
SLC7A8	-1.53963	6.99105	-5.61528	4.68933e-07	5.81625e-05	6.1629
ALDH6A1	-1.37475	6.11855	-5.59948	4.9839e-07	5.88319e-05	6.10517
PTGR1	-1.30954	6.89847	-5.58487	5.27229e-07	6.06523e-05	6.05188
GCNT2	-1.61746	5.2129	-5.54648	6.11129e-07	6.70709e-05	5.91198
TRIM73	-1.57777	4.37659	-5.4735	8.08513e-07	8.04882e-05	5.64691
ADHFE1	-1.61003	3.76278	-5.45843	8.56511e-07	8.21485e-05	5.59231
ERO1B	-1.6785	5.63603	-5.44293	9.08798e-07	8.56342e-05	5.53621
FAM3B	-2.34758	6.10262	-5.40259	1.06006e-06	9.56904e-05	5.39047
TMEM220	-1.46398	4.57677	-5.3135	1.48752e-06	0.000124835	5.06992
HOMER2	-1.84673	5.65481	-5.29041	1.62352e-06	0.000134153	4.98716
ARHGEF37	-1.52461	5.93954	-5.21117	2.19009e-06	0.000164517	4.70413
LIFR	-1.99368	6.18927	-5.13901	2.8725e-06	0.000205709	4.44781
IGHA1	-2.93074	10.8185	-5.13544	2.91126e-06	0.000207104	4.43514
ANXA10	-2.88319	7.36443	-5.11929	3.09285e-06	0.000215736	4.37799
VSIG1	-3.109	6.99478	-5.12093	3.07388e-06	0.000215736	4.3838
TMEM37	-1.31248	5.14372	-5.10791	3.22742e-06	0.000222237	4.33776
JCHAIN	-2.85533	10.1434	-5.09641	3.36928e-06	0.000229069	4.29713
IGFBP2	-1.81079	7.62538	-5.09056	3.44387e-06	0.000232667	4.27645
ABCA8	-1.69304	6.08514	-5.03651	4.21322e-06	0.000269395	4.08608
DHRS7	-1.09466	7.30707	-5.01942	4.48977e-06	0.0002837	4.02608
B3GAT1	-1.55379	4.29111	-4.99232	4.96537e-06	0.000304117	3.93106
SIDT2	-1.3036	6.81989	-4.99221	4.96729e-06	0.000304117	3.9307
ADTRP	-1.92789	5.60994	-4.93853	6.05999e-06	0.000348109	3.74314
CD36	-1.2279	5.97225	-4.92729	6.31706e-06	0.000355277	3.70396
AZGP1	-1.89997	6.36537	-4.92086	6.46888e-06	0.000357758	3.68156
ALDH1A1	-1.67074	8.89007	-4.91778	6.54277e-06	0.000357758	3.67085
SELENBP1	-1.36549	7.82302	-4.90663	6.81743e-06	0.000366164	3.63208
MST1L	-1.50678	4.99966	-4.85474	8.25187e-06	0.000422103	3.45209
KAZALD1	-1.1841	5.30651	-4.82088	9.34278e-06	0.000460368	3.33511
C5	-1.46424	4.21456	-4.81251	9.63352e-06	0.000464051	3.30625
RAB27A	-1.26945	7.2525	-4.79463	1.02846e-05	0.000488839	3.24465
RNASE4	-1.22661	6.21665	-4.7838	1.06997e-05	0.000497558	3.2074
PNPLA7	-1.20542	5.43625	-4.78488	1.06577e-05	0.000497558	3.2111
SYNGR1	-1.31019	3.9498	-4.768	1.13348e-05	0.000515923	3.15311
MT1X	-1.53625	5.94378	-4.71579	1.37058e-05	0.000603391	2.97434
KLF4	-1.40605	7.58061	-4.66108	1.67091e-05	0.000693008	2.78797
ADGRG2	-1.41165	4.24817	-4.63747	1.81956e-05	0.000737296	2.70784
CBR1	-1.24798	7.21574	-4.63266	1.85134e-05	0.000744836	2.69157
PBLD	-1.29957	6.58787	-4.59849	2.09358e-05	0.000823783	2.57601
B4GALNT3	-1.64605	7.85294	-4.58162	2.22427e-05	0.000859463	2.51912
ALDOC	-1.17432	5.28785	-4.55964	2.40657e-05	0.000913478	2.44513
XYLT2	-1.34442	6.80109	-4.53939	2.58732e-05	0.000957102	2.37714
RAB37	-1.18556	4.47248	-4.5388	2.59278e-05	0.000957102	2.37516
SCUBE2	-1.23934	4.06292	-4.51944	2.77824e-05	0.000998122	2.3103
SLC25A4	-1.21199	6.24599	-4.51319	2.8408e-05	0.00100839	2.2894
ANO7	-1.78853	5.54414	-4.50437	2.93148e-05	0.00102573	2.25992
CFD	-1.53553	4.85956	-4.49913	2.98671e-05	0.00103829	2.2424
F13A1	-1.51776	5.94709	-4.48503	3.14036e-05	0.00107776	2.19533
DGKD	-1.12467	7.14217	-4.45906	3.44354e-05	0.00115235	2.10889
ZNF662	-1.15402	4.2922	-4.43039	3.81141e-05	0.00124067	2.01372
UBL3	-1.2006	7.41018	-4.41995	3.95462e-05	0.00127953	1.97914
MAOA	-1.31065	7.10305	-4.41649	4.00321e-05	0.00129137	1.9677
PRDM16	-1.48777	5.51063	-4.39938	4.25222e-05	0.00134345	1.91115
ANG	-1.36881	5.45031	-4.3916	4.37041e-05	0.00137661	1.88546
TRNP1	-1.68496	6.68327	-4.38575	4.46127e-05	0.00138907	1.86618
KLF2	-1.28281	6.759	-4.37593	4.61813e-05	0.00141819	1.83381
ACSM3	-1.31464	5.06278	-4.37137	4.69263e-05	0.00142353	1.81882
ADAMTSL1	-1.31063	4.70036	-4.37098	4.69912e-05	0.00142353	1.81753
RGMB	-1.30088	6.55735	-4.36719	4.76202e-05	0.00142489	1.80508
PXMP2	-1.19777	5.09421	-4.35613	4.95062e-05	0.00146905	1.7687
TENT5C	-1.40091	7.25987	-4.3539	4.98939e-05	0.00147648	1.7614
GLUL	-1.41207	9.92464	-4.34933	5.06999e-05	0.0014962	1.74639
CLDN18	-2.5274	9.41035	-4.29885	6.04883e-05	0.00170542	1.58118
MICALL1	-1.00964	6.78064	-4.2631	6.85021e-05	0.00187717	1.46482
KCNJ15	-1.53506	5.3772	-4.25012	7.1657e-05	0.00194379	1.42273
GPT2	-1.22743	6.70498	-4.23396	7.57837e-05	0.00202002	1.37039
AKR1C3	-1.29642	7.94459	-4.17432	9.31018e-05	0.00234215	1.17815
FAM107A	-1.20231	4.29539	-4.13148	0.000107841	0.00262087	1.04101
GFRA1	-1.49555	5.23953	-4.09165	0.000123548	0.00286642	0.914213
DISP1	-1.05088	5.23959	-4.07392	0.000131232	0.0030251	0.857979
ANKRD29	-1.28192	4.29967	-4.05332	0.000140733	0.00318935	0.792863
TMEM92	-1.14898	4.66825	-4.03601	0.00014923	0.00333713	0.738265
DUSP19	-1.17945	3.90097	-4.0265	0.000154106	0.00342025	0.708334
NQO1	-1.20888	8.89655	-4.025	0.000154889	0.00343055	0.703615
CGNL1	-1.46088	5.40981	-4.02356	0.000155648	0.00344027	0.699062
DUOX2	-2.23291	7.37133	-4.01737	0.000158931	0.00347555	0.679632
SMIM5	-1.24223	5.09873	-4.01669	0.0001593	0.00347555	0.677477
VILL	-1.4714	7.83874	-3.95634	0.000195136	0.00400029	0.488731
SLC41A2	-1.03172	6.6309	-3.9244	0.000217116	0.00424047	0.389545
MPC1	-1.01816	5.88288	-3.90422	0.000232216	0.00444183	0.327101
NTN4	-1.21278	6.32717	-3.88639	0.00024639	0.00464336	0.272097
SNRPN	-1.08257	5.82487	-3.8634	0.000265897	0.00489086	0.201394
CLU	-1.39595	8.50776	-3.85914	0.000269672	0.00493543	0.188314
ADAM28	-1.3396	7.61487	-3.85742	0.000271202	0.00493772	0.183066
SCIN	-1.29504	6.04448	-3.84138	0.000285965	0.00518016	0.13391
KIAA1324	-1.35811	8.27904	-3.83872	0.000288486	0.00520826	0.125773
XK	-1.2648	5.35586	-3.8299	0.00029699	0.00526446	0.0988398
TCEA3	-1.05115	5.5704	-3.80517	0.000322148	0.00560962	0.0234853
ADA	-1.06227	5.06855	-3.80274	0.000324727	0.00561469	0.0161
P3H2	-1.06087	4.87249	-3.78841	0.00034035	0.00582573	-0.0274243
PDCD4	-1.03859	8.13689	-3.77705	0.000353246	0.00596929	-0.0618584
CACFD1	-1.04401	5.25557	-3.76238	0.00037058	0.00615093	-0.1062
ZBTB7C	-1.32608	5.84526	-3.76048	0.000372887	0.00617085	-0.111945
SYTL2	-1.08262	8.04811	-3.75981	0.000373705	0.00617085	-0.113971
RORC	-1.12003	5.36325	-3.75698	0.000377175	0.00619512	-0.122524
PDK4	-1.53171	6.82719	-3.75036	0.00038539	0.0063032	-0.14246
PLAC8	-1.45177	6.73468	-3.72061	0.00042453	0.00679628	-0.231918
ASAH2	-1.13628	4.3269	-3.71514	0.000432123	0.00685844	-0.248306
PHYHD1	-1.00088	3.84674	-3.6961	0.000459599	0.00718634	-0.305272
PTPRN2	-1.16319	6.71932	-3.68901	0.000470246	0.00727873	-0.326428
PTGER3	-1.50269	4.48832	-3.67974	0.000484525	0.00743538	-0.354057
CYP4F12	-1.10362	6.14541	-3.66858	0.000502267	0.00763133	-0.387264
SH3BGRL2	-1.06619	7.8095	-3.6636	0.000510379	0.00773271	-0.402054
TMEM38A	-1.10604	5.02387	-3.64885	0.000535168	0.00800665	-0.445826
SLC16A7	-1.21979	5.75671	-3.64312	0.000545087	0.00812112	-0.462771
SULT1C2	-1.64683	8.47982	-3.64199	0.000547077	0.00813403	-0.466133
PCDH9	-1.20788	4.06927	-3.64075	0.000549244	0.00813403	-0.469779
PDE4C	-1.15698	5.15012	-3.57946	0.000667918	0.00929375	-0.650093
IL33	-1.06895	5.49605	-3.57963	0.000667555	0.00929375	-0.649592
CXCL14	-1.25536	6.69227	-3.55467	0.000722537	0.00979772	-0.722455
PIGR	-2.28801	10.4514	-3.51172	0.000827355	0.0107359	-0.847041
IGLL5	-1.70934	7.45337	-3.48851	0.000889855	0.0113391	-0.91395
DUOX1	-1.19054	5.39333	-3.47643	0.000924134	0.0116652	-0.948659
ADIRF	-1.16748	5.64357	-3.45131	0.000999483	0.0123692	-1.02059
GIPR	-1.01552	5.09619	-3.43038	0.00106665	0.0130204	-1.08024
BMP6	-1.02254	3.74761	-3.42824	0.00107375	0.0130774	-1.08632
IGLC2	-1.60885	10.3323	-3.3919	0.00120143	0.0142134	-1.18925
GCNT1	-1.10669	7.15775	-3.38019	0.00124557	0.0145909	-1.22228
LYVE1	-1.0837	3.91163	-3.33915	0.00141259	0.0159324	-1.33736
FBP1	-1.04629	6.39356	-3.30159	0.00158377	0.0172369	-1.44183
TPD52L1	-0.917343	4.96697	-3.58626	0.000653653	0.00913075	-0.630209
PDE4C	-1.15698	5.15012	-3.57946	0.000667918	0.00929375	-0.650093
IL33	-1.06895	5.49605	-3.57963	0.000667555	0.00929375	-0.649592
MICALL1	-1.06895	5.49605	-3.57963	0.000667555	0.00929375	-0.649592
PHYHD1	-1.06895	5.49605	-3.57963	0.000667555	0.00929375	-0.649592
IGLC2	-0.923249	5.78486	-3.57488	0.000677711	0.00941327	-0.663497
CXCL14	-1.25536	6.69227	-3.55467	0.000722537	0.00979772	-0.722455
GCNT1	-0.92239	6.72492	-3.545	0.00074497	0.0100156	-0.750589
ANKRD22	-0.799693	6.25737	-3.53933	0.000758448	0.0101568	-0.767083
PIGR	-2.28801	10.4514	-3.51172	0.000827355	0.0107359	-0.847041
IGLL5	-1.70934	7.45337	-3.48851	0.000889855	0.0113391	-0.91395
EPB41L4B	-0.85118	4.65979	-3.48479	0.000900296	0.0114449	-0.924663
DUOX1	-1.19054	5.39333	-3.47643	0.000924134	0.0116652	-0.948659
ADIRF	-1.16748	5.64357	-3.45131	0.000999483	0.0123692	-1.02059
GADD45A	-0.943025	5.62253	-3.44941	0.00100539	0.0124137	-1.026
LYVE1	-0.856081	6.98463	-3.44803	0.00100972	0.0124528	-1.02994
GIPR	-1.01552	5.09619	-3.43038	0.00106665	0.0130204	-1.08024
PIGR	-1.01552	5.09619	-3.43038	0.00106665	0.0130204	-1.08024
IGLL5	-1.01552	5.09619	-3.43038	0.00106665	0.0130204	-1.08024
BMP6	-1.02254	3.74761	-3.42824	0.00107375	0.0130774	-1.08632
CXCL14	-1.02254	3.74761	-3.42824	0.00107375	0.0130774	-1.08632
BLVRB	-1.02254	3.74761	-3.42824	0.00107375	0.0130774	-1.08632
DCXR	-0.977683	6.94688	-3.41539	0.00111736	0.0134651	-1.1228
CHKA	-0.873355	5.65205	-3.41517	0.00111812	0.0134651	-1.12343
CYP3A5	-0.891977	5.31173	-3.39991	0.00117213	0.0139435	-1.16664
IGLC2	-1.60885	10.3323	-3.3919	0.00120143	0.0142134	-1.18925
GCNT1	-1.10669	7.15775	-3.38019	0.00124557	0.0145909	-1.22228
GIPR	-0.944858	5.50827	-3.36166	0.00131852	0.0152789	-1.27436
FAM174B	-0.912401	5.19617	-3.36186	0.00131772	0.0152789	-1.2738
BMP6	-0.943343	8.89793	-3.35976	0.00132621	0.0153184	-1.27967
GATA6	-0.933409	7.89249	-3.35258	0.00135572	0.0155691	-1.2998
FBP1	-0.709567	6.60183	-3.35053	0.00136424	0.0156233	-1.30553
L3MBTL4	-0.77459	6.66911	-3.34461	0.00138921	0.0157914	-1.3221
LYVE1	-1.0837	3.91163	-3.33915	0.00141259	0.0159324	-1.33736
CHPT1	-0.878403	3.79476	-3.33666	0.00142338	0.016027	-1.34432
ADIRF	-0.991961	6.48458	-3.3323	0.00144244	0.0161067	-1.35647
PGRMC2	-0.959087	5.72218	-3.30527	0.00156615	0.0171494	-1.43162
FBP1	-1.04629	6.39356	-3.30159	0.00158377	0.0172369	-1.44183
RAB3D	-1.04629	6.39356	-3.30159	0.00158377	0.0172369	-1.44183
ID4	-1.04629	6.39356	-3.30159	0.00158377	0.0172369	-1.44183
PRDX5	-0.883313	3.68877	-3.30182	0.00158263	0.0172369	-1.44117

## Sheet: uDEGs
Additional files; Table S1	Differentially upregulated expressed genes (uDEGs)
	logFC	AveExpr	t	P.Value	adj.P.Val	B
BGN	2.9645	6.72062	8.71942	1.92655e-12	2.0695e-08	17.9292
COL7A1	2.81556	6.50268	8.49988	4.65044e-12	2.49775e-08	17.0957
ADAMTS12	2.80332	4.28471	8.20482	1.52497e-11	5.4604e-08	15.9711
TTYH3	1.9312	6.99156	7.88799	5.47326e-11	1.46984e-07	14.7598
LRP8	2.173	4.30743	7.78866	8.1731e-11	1.75591e-07	14.3795
LIF	2.38594	4.82955	7.62001	1.61459e-10	2.47771e-07	13.7335
TROAP	1.88743	4.41341	7.65672	1.39223e-10	2.47771e-07	13.8741
THY1	2.27508	6.52435	7.48433	2.7919e-10	3.74882e-07	13.2137
SULF1	3.12768	6.60245	7.32433	5.3234e-10	6.21575e-07	12.601
COL12A1	3.11263	7.5827	7.29738	5.93451e-10	6.21575e-07	12.4978
CLDN4	2.99852	7.06381	7.27051	6.61335e-10	6.21575e-07	12.3949
EPHB2	2.5659	5.46595	7.23784	7.54383e-10	6.21575e-07	12.2699
COL1A1	2.54127	10.4272	7.22016	8.10095e-10	6.21575e-07	12.2022
KIF18B	1.89805	4.52649	7.25127	7.14641e-10	6.21575e-07	12.3213
PMEPA1	2.11525	6.60568	7.11262	1.2491e-09	8.94523e-07	11.791
LOXL2	1.82245	6.18741	7.09561	1.33757e-09	8.98014e-07	11.7259
BMP1	1.68927	5.78843	7.07059	1.47926e-09	9.34719e-07	11.6303
ITGAX	2.01846	6.02968	7.04767	1.62213e-09	9.68052e-07	11.5427
ADAMTS2	2.11896	4.8044	6.9742	2.17946e-09	1.2322e-06	11.2622
SERPINE1	2.27638	5.65509	6.95984	2.30884e-09	1.24008e-06	11.2074
COL8A1	2.72443	5.45259	6.92114	2.69708e-09	1.37962e-06	11.0598
RARRES1	2.30435	3.97025	6.78903	4.58148e-09	1.89285e-06	10.5564
CENPF	2.09962	6.30438	6.76677	5.0089e-09	1.9928e-06	10.4717
KIF23	1.79128	4.95128	6.75406	5.2704e-09	2.02195e-06	10.4233
COL6A3	2.49372	9.38844	6.67519	7.22581e-09	2.67654e-06	10.1236
FCGR3A	1.99067	5.5258	6.57844	1.0634e-08	3.80768e-06	9.7565
DIO2	1.77722	6.09887	6.5499	1.19158e-08	4.12901e-06	9.64839
LEF1	1.71081	4.04234	6.45558	1.73491e-08	5.82387e-06	9.29154
ANLN	2.12217	5.48279	6.38603	2.28723e-08	7.44529e-06	9.02903
ASPM	2.11563	5.23866	6.35801	2.55632e-08	7.55791e-06	8.92339
MKI67	2.06301	7.37829	6.35343	2.60327e-08	7.55791e-06	8.90611
WNT5A	1.94918	5.51268	6.3696	2.44149e-08	7.55791e-06	8.96705
SERPINB9	1.65575	5.29302	6.35823	2.55415e-08	7.55791e-06	8.9242
BUB1	1.91919	4.73884	6.32116	2.95864e-08	8.14914e-06	8.78459
NOTCH1	1.68661	6.57309	6.31129	3.07667e-08	8.26241e-06	8.74744
CXCL9	2.21946	4.90802	6.2789	3.49774e-08	8.82374e-06	8.62563
ATP11A	1.68067	6.7277	6.27594	3.5389e-08	8.82374e-06	8.61452
NOTCH3	1.80178	6.65092	6.24029	4.07504e-08	9.72757e-06	8.48057
STIL	1.60024	4.87811	6.23339	4.18769e-08	9.77917e-06	8.45468
DBF4B	1.28965	4.42702	6.19611	4.8522e-08	1.06372e-05	8.31484
LIPG	1.74874	4.67934	6.17062	5.36588e-08	1.1528e-05	8.2193
SPTBN2	1.65798	5.1227	6.14162	6.01595e-08	1.24276e-05	8.11073
COL1A2	2.12295	9.4434	6.12252	6.48611e-08	1.3146e-05	8.0393
NID2	2.09408	4.89111	6.02251	9.61075e-08	1.87707e-05	7.66607
RCC2	1.23275	6.58046	6.01222	1.00068e-07	1.91953e-05	7.62774
TGFBI	1.73655	7.88274	5.99528	1.06944e-07	2.01542e-05	7.56468
CCDC150	1.4884	3.40146	5.97409	1.16207e-07	2.15223e-05	7.48585
FSCN1	1.6576	5.77449	5.95518	1.25138e-07	2.27835e-05	7.41559
LAMC2	1.84197	7.43989	5.93869	1.33481e-07	2.38973e-05	7.35435
UPP1	1.42478	5.16909	5.93446	1.35704e-07	2.38973e-05	7.33868
COL4A1	2.01846	8.50669	5.9151	1.46376e-07	2.53608e-05	7.26686
FKBP10	1.59761	6.3227	5.90869	1.50091e-07	2.55916e-05	7.24308
DGKH	1.8301	6.11679	5.86953	1.7489e-07	2.89026e-05	7.09802
NR6A1	1.57039	3.44396	5.87309	1.72477e-07	2.89026e-05	7.1112
CDC25B	1.45697	6.70132	5.81728	2.14384e-07	3.42645e-05	6.90489
PLOD3	1.29669	6.99185	5.81428	2.16904e-07	3.42645e-05	6.89381
CEP72	1.54561	4.01139	5.80557	2.24378e-07	3.49315e-05	6.86168
RPS6KL1	1.41301	4.27711	5.77011	2.57546e-07	3.95222e-05	6.73095
CELSR3	1.95973	4.6772	5.76484	2.62875e-07	3.97718e-05	6.71153
DDX11	1.28957	6.19409	5.76084	2.66979e-07	3.98319e-05	6.69683
FANCA	1.37029	5.69715	5.75184	2.76479e-07	4.06841e-05	6.66368
CAD	1.28132	6.47177	5.74654	2.82225e-07	4.09684e-05	6.64418
CKAP2	1.62644	5.21692	5.73557	2.94492e-07	4.21791e-05	6.60384
PRR5L	1.40072	4.43258	5.72201	3.10394e-07	4.38718e-05	6.55398
MYB	1.75311	4.53981	5.68843	3.53506e-07	4.79558e-05	6.43069
DTL	1.57927	4.1297	5.68216	3.62183e-07	4.79558e-05	6.40771
PXDN	1.46085	6.76662	5.68989	3.51503e-07	4.79558e-05	6.43608
AGRN	1.43369	7.91501	5.6777	3.68491e-07	4.79558e-05	6.39134
ZSWIM4	1.33363	4.66732	5.68339	3.60464e-07	4.79558e-05	6.41221
FADS2	1.32233	5.01154	5.67626	3.70539e-07	4.79558e-05	6.38609
F2R	1.57661	6.31682	5.66275	3.90414e-07	4.99266e-05	6.33656
RHBDF2	1.17855	5.99461	5.65934	3.95598e-07	4.99943e-05	6.32406
PDGFRB	1.80441	7.2068	5.61189	4.7511e-07	5.81625e-05	6.1505
SERPINH1	1.55133	7.34345	5.60676	4.84599e-07	5.81625e-05	6.13176
RAD54L	1.52047	3.63096	5.61053	4.77603e-07	5.81625e-05	6.14554
ICAM1	1.44892	6.35093	5.60532	4.87305e-07	5.81625e-05	6.12649
TIMP1	1.95369	7.49771	5.59258	5.11813e-07	5.97598e-05	6.07999
PLEKHG1	1.55657	5.61396	5.58315	5.3075e-07	6.06523e-05	6.04557
SLC11A1	1.828	4.65556	5.57539	5.4684e-07	6.18332e-05	6.01728
BOP1	1.38888	6.17149	5.55629	5.88511e-07	6.58519e-05	5.9477
CAMK2N1	1.82937	5.77572	5.54616	6.11892e-07	6.70709e-05	5.9108
TRABD2A	1.74976	4.59749	5.53963	6.27436e-07	6.80799e-05	5.88704
SULF2	1.56233	7.24145	5.52671	6.59354e-07	7.0673e-05	5.84004
ITGA5	1.46951	7.11183	5.52468	6.64492e-07	7.0673e-05	5.83269
COL5A1	2.02782	7.81946	5.50346	7.20853e-07	7.51787e-05	5.75558
TOP2A	1.94908	6.5512	5.50423	7.18735e-07	7.51787e-05	5.75837
ECT2	1.57426	6.0755	5.48388	7.77005e-07	7.94914e-05	5.68455
NOD1	1.27979	4.96235	5.485	7.73695e-07	7.94914e-05	5.68859
PLEKHG4	1.54343	4.61344	5.48	7.88662e-07	7.99228e-05	5.67045
MAST2	1.26248	7.02497	5.47327	8.09228e-07	8.04882e-05	5.64607
KIF15	1.46531	3.34212	5.47043	8.18061e-07	8.06203e-05	5.63579
ADGRE2	1.43077	4.84704	5.46705	8.28723e-07	8.09286e-05	5.62353
GTSE1	1.37516	4.37379	5.4585	8.56286e-07	8.21485e-05	5.59255
PUS7	1.43569	4.65303	5.44712	8.9436e-07	8.50196e-05	5.55137
ARHGAP11A	1.68118	4.88294	5.43401	9.40291e-07	8.74421e-05	5.50396
TMEM206	1.337	3.68358	5.43291	9.44264e-07	8.74421e-05	5.49997
MSR1	1.64042	5.28399	5.42413	9.7646e-07	8.9107e-05	5.46823
AURKA	1.43907	4.65595	5.42349	9.78834e-07	8.9107e-05	5.46593
PPFIA3	1.38789	4.1504	5.39797	1.07889e-06	9.65783e-05	5.37381
CEACAM6	3.14042	7.09786	5.39149	1.10587e-06	9.81758e-05	5.35043
PKDCC	1.7196	6.13871	5.37587	1.17366e-06	0.00010334	5.29412
SPAG5	1.56142	5.33406	5.36903	1.20459e-06	0.000104353	5.26951
FBXO41	1.52819	4.50678	5.36967	1.20166e-06	0.000104353	5.27182
FGD6	1.43564	5.56222	5.35884	1.25222e-06	0.000107611	5.23282
GBP5	1.46689	5.96061	5.32381	1.43045e-06	0.000121952	5.10692
LRRC32	1.38603	5.53602	5.31653	1.4705e-06	0.000124378	5.0808
NECTIN1	1.3958	5.54561	5.30393	1.54246e-06	0.000128443	5.03561
GDPD5	1.40557	4.59188	5.2727	1.73605e-06	0.000141278	4.92378
CLSTN3	1.08839	6.21613	5.27374	1.72924e-06	0.000141278	4.9275
CDH11	1.61666	6.42472	5.25379	1.86473e-06	0.00014739	4.85617
COL4A2	1.56159	8.67437	5.25436	1.86069e-06	0.00014739	4.85822
BICD1	1.4626	4.86928	5.2536	1.86604e-06	0.00014739	4.8555
NPHP4	1.1583	4.84577	5.25676	1.84393e-06	0.00014739	4.86678
FCGR2A	1.52127	6.31345	5.24864	1.90137e-06	0.000149084	4.83777
PGM2L1	1.38158	5.13855	5.22884	2.0489e-06	0.00015834	4.76712
PODXL	1.37431	6.79254	5.23017	2.03868e-06	0.00015834	4.77185
AJUBA	1.58159	4.20684	5.21408	2.1662e-06	0.000164517	4.71449
ZMIZ2	1.08674	7.4997	5.21415	2.16557e-06	0.000164517	4.71477
DHX34	1.06529	5.51793	5.21196	2.18352e-06	0.000164517	4.70696
LAMA5	1.42538	7.6819	5.1749	2.51034e-06	0.000185973	4.57514
TGM2	1.41077	7.62359	5.17625	2.49766e-06	0.000185973	4.57992
COL18A1	1.42708	7.58552	5.16905	2.56622e-06	0.00018881	4.55434
PLEKHG2	1.30089	5.97703	5.15339	2.72161e-06	0.000198881	4.49879
CSF3R	1.6977	5.48134	5.15059	2.7504e-06	0.000199222	4.48885
CACNB3	1.21925	5.03486	5.14934	2.76337e-06	0.000199222	4.4844
PRC1	1.46228	5.75623	5.12806	2.9929e-06	0.000211511	4.40902
FHOD1	1.05079	5.73707	5.1127	3.17006e-06	0.000219695	4.3547
PIF1	1.10477	4.12534	5.10295	3.28785e-06	0.000224956	4.32024
SPARC	1.77278	9.5834	5.08565	3.50761e-06	0.000235492	4.25914
OSMR	1.54663	6.04667	5.08337	3.53757e-06	0.000236028	4.25111
CDCA7	1.64834	5.74113	5.08142	3.56346e-06	0.000236288	4.24422
COLGALT1	1.15494	7.19426	5.06237	3.82607e-06	0.000252145	4.17708
HOXB3	1.47962	5.09507	5.05759	3.89492e-06	0.000253711	4.16024
MSC	1.22446	3.72739	5.05744	3.89707e-06	0.000253711	4.15972
DNMT1	1.11075	7.01072	5.05512	3.93092e-06	0.000254373	4.15155
PLEKHG5	1.17409	5.34572	5.0436	4.10337e-06	0.000263942	4.11102
FN1	2.15522	9.42164	5.0248	4.40084e-06	0.000279727	4.04496
KPNA2	1.35819	6.43596	5.00331	4.76676e-06	0.000299442	3.96958
MCM2	1.33553	5.72	4.99807	4.86041e-06	0.000303549	3.95123
COL5A2	1.96278	7.88506	4.98831	5.03981e-06	0.000304117	3.91702
ANTXR1	1.6864	7.00949	4.99029	5.00283e-06	0.000304117	3.92397
PLXNA1	1.23727	6.81077	4.98794	5.04671e-06	0.000304117	3.91573
GLA	1.09263	4.83285	4.98682	5.06768e-06	0.000304117	3.91182
TGIF1	1.05765	6.1831	4.99211	4.96916e-06	0.000304117	3.93035
CHN1	1.35702	4.0133	4.98272	5.14539e-06	0.000307065	3.89746
RAB31	1.55006	6.45066	4.96065	5.58396e-06	0.000331075	3.8203
CCNF	1.2751	4.77662	4.95942	5.60934e-06	0.000331075	3.81602
KNL1	1.50862	4.88607	4.95277	5.74919e-06	0.000337474	3.79279
GEM	1.73895	5.31334	4.94247	5.9724e-06	0.000344922	3.75687
PLK1	1.34996	5.51415	4.94503	5.91616e-06	0.000344922	3.76579
ST3GAL2	1.04395	5.8454	4.94377	5.94387e-06	0.000344922	3.76138
PLXNA3	1.0589	6.87044	4.93578	6.12192e-06	0.000349796	3.73355
MCM4	1.27755	6.59161	4.93404	6.16138e-06	0.000350188	3.72749
ITGA2	1.5521	6.45504	4.93083	6.23507e-06	0.000352511	3.71628
HJURP	1.48964	4.53046	4.92232	6.43413e-06	0.000357758	3.68664
FANCI	1.19902	6.02075	4.91842	6.52729e-06	0.000357758	3.67309
PASK	1.01594	5.5972	4.92229	6.43465e-06	0.000357758	3.68656
DLGAP4	1.01353	6.77825	4.91703	6.561e-06	0.000357758	3.66823
SLC19A1	1.16513	5.84958	4.91226	6.67726e-06	0.000362258	3.65167
PLBD2	1.01352	6.44182	4.90754	6.79473e-06	0.000366164	3.63523
MXRA5	1.64161	7.70426	4.90207	6.93295e-06	0.000368682	3.61624
STX1A	1.28181	4.36593	4.90223	6.92908e-06	0.000368682	3.61677
CXCL10	1.745	4.10017	4.89595	7.09118e-06	0.000375239	3.59497
NCAPG2	1.16739	5.45557	4.89134	7.21269e-06	0.000379798	3.57895
NOP2	1.01634	5.91102	4.8843	7.40218e-06	0.000387874	3.5545
MEST	1.40534	5.27221	4.88052	7.50564e-06	0.000391386	3.54142
MYOF	1.43295	7.72787	4.87786	7.5797e-06	0.000393339	3.53217
CDH17	3.00675	6.13127	4.87623	7.62506e-06	0.00039379	3.52654
KIF21B	1.15707	5.46068	4.85596	8.21499e-06	0.000422103	3.45631
AMIGO2	1.6059	4.23468	4.84713	8.48575e-06	0.000429971	3.42576
KIAA1755	1.19624	4.2013	4.84765	8.46962e-06	0.000429971	3.42755
GPRC5A	1.64346	8.08137	4.8396	8.72349e-06	0.000439942	3.39972
TRIO	1.4386	7.32311	4.83678	8.81403e-06	0.000440374	3.39
C21orf58	1.08622	4.18804	4.83689	8.81057e-06	0.000440374	3.39037
CIT	1.09731	5.45633	4.83122	8.99565e-06	0.000447367	3.37078
HEPH	1.9924	6.53989	4.82118	9.33253e-06	0.000460368	3.33615
NCAPG	1.36826	4.83988	4.81902	9.40665e-06	0.000461398	3.3287
ASPN	2.0727	5.51277	4.81337	9.60329e-06	0.000464051	3.30921
MMP14	1.4272	8.40283	4.81501	9.54589e-06	0.000464051	3.31485
VCAN	1.5561	7.82007	4.81065	9.69932e-06	0.000465134	3.29984
SPSB1	1.24486	4.99021	4.80821	9.78639e-06	0.000467224	3.29142
ACTN1	1.40254	8.40796	4.78962	1.04746e-05	0.000493457	3.22742
RASAL2	1.18766	6.182	4.78955	1.04772e-05	0.000493457	3.22718
INCENP	1.10588	5.5773	4.78845	1.05196e-05	0.000493457	3.22338
TMEM201	1.01056	4.42551	4.78235	1.07565e-05	0.000498043	3.20241
PIEZO1	1.14261	7.73683	4.77969	1.08615e-05	0.000500461	3.19326
ADCY3	1.03747	5.96438	4.77867	1.09019e-05	0.000500461	3.18977
TNC	1.75208	7.68436	4.7757	1.10208e-05	0.000503767	3.17956
PLXDC1	1.20845	5.60817	4.75978	1.16795e-05	0.000529372	3.1249
ZNF703	1.41923	5.85798	4.7572	1.17898e-05	0.000532125	3.11605
RRP12	1.06952	5.86913	4.74642	1.22616e-05	0.00054881	3.07912
SLC2A3	1.35184	5.95835	4.73803	1.26418e-05	0.000563476	3.05038
NETO2	1.22467	3.30133	4.7348	1.27914e-05	0.000567789	3.03931
TNFAIP2	1.22169	7.35593	4.72374	1.33156e-05	0.000588627	3.00151
XPR1	1.12388	5.80966	4.70274	1.43702e-05	0.000627498	2.9298
KLHL23	1.3173	4.9702	4.70043	1.44913e-05	0.000628713	2.9219
GBP1	1.22848	6.86347	4.69891	1.45713e-05	0.000628713	2.91672
KIF20B	1.20204	5.06763	4.69887	1.45736e-05	0.000628713	2.91658
DYSF	1.25432	5.4103	4.69213	1.4934e-05	0.000639985	2.8936
C1QTNF1	1.21144	5.14554	4.69176	1.4954e-05	0.000639985	2.89234
NDC80	1.27669	4.25903	4.68645	1.52443e-05	0.000649817	2.87426
MACC1	1.4712	6.51681	4.67973	1.56197e-05	0.000660821	2.85137
SIPA1L2	1.37863	5.79217	4.67963	1.56254e-05	0.000660821	2.85103
THBS1	1.78102	8.50105	4.67444	1.59213e-05	0.000670694	2.83339
IQANK1	1.33145	4.57627	4.66755	1.6323e-05	0.000682261	2.80996
AGO2	1.05967	7.29644	4.66784	1.6306e-05	0.000682261	2.81094
SPON2	1.15249	6.84236	4.66274	1.66094e-05	0.000691544	2.7936
NT5DC2	1.24417	5.57856	4.65085	1.73379e-05	0.000713601	2.75324
TNFRSF25	1.15916	4.81913	4.65084	1.73385e-05	0.000713601	2.75321
FGR	1.2308	4.45863	4.64382	1.77836e-05	0.000726354	2.72938
ARPC1B	1.09093	7.95875	4.64434	1.77505e-05	0.000726354	2.73113
TNFRSF12A	1.56269	4.95851	4.64139	1.79402e-05	0.000729976	2.72113
PKM	1.17134	9.90907	4.63653	1.82574e-05	0.000737296	2.70466
AHNAK2	1.77606	6.04101	4.62958	1.87203e-05	0.000748219	2.68113
TYMS	1.20949	5.28604	4.62934	1.87368e-05	0.000748219	2.68029
SLC39A10	1.2493	5.08626	4.61298	1.98734e-05	0.000790665	2.62495
COL3A1	1.75252	11.1371	4.61001	2.00864e-05	0.000794769	2.61493
LMNB1	1.31253	6.05602	4.60949	2.01245e-05	0.000794769	2.61315
PDE4B	1.34289	5.29384	4.59004	2.15811e-05	0.000841037	2.54749
CDCA3	1.1875	4.59696	4.58967	2.16092e-05	0.000841037	2.54627
CTSK	1.47261	6.72042	4.58301	2.21323e-05	0.000858287	2.5238
TMEM173	1.04843	5.73359	4.57955	2.24086e-05	0.00086277	2.51214
MTBP	1.04579	3.87324	4.56615	2.35113e-05	0.000898783	2.46702
MOCOS	1.22047	4.9722	4.56312	2.37675e-05	0.000905355	2.45685
USP31	1.10733	5.44623	4.55756	2.42451e-05	0.000917046	2.43816
CKAP2L	1.3604	3.83216	4.55352	2.45987e-05	0.000927154	2.42457
CTPS1	1.16185	5.45508	4.54857	2.50375e-05	0.000940395	2.40796
RAI14	1.27009	6.2536	4.54345	2.55004e-05	0.000952552	2.39076
HELLS	1.23227	5.40202	4.54303	2.55385e-05	0.000952552	2.38936
PFKFB3	1.21945	6.82925	4.54148	2.56806e-05	0.000954538	2.38415
DUSP10	1.21499	4.11643	4.53654	2.6138e-05	0.000958273	2.36758
SPTBN5	1.13007	4.64075	4.53668	2.61249e-05	0.000958273	2.36804
TGFB2	1.41365	3.56273	4.53279	2.64903e-05	0.000967588	2.35501
IFITM2	1.39699	5.15883	4.53192	2.65722e-05	0.000967588	2.35211
ATAD5	1.06873	4.55526	4.53076	2.66825e-05	0.000968324	2.34822
KIRREL1	1.34257	5.8528	4.52948	2.68049e-05	0.00096949	2.34392
EZH2	1.13295	5.35734	4.52146	2.75827e-05	0.000994271	2.31708
ITGA11	1.37911	5.63989	4.51284	2.84436e-05	0.00100839	2.28823
KNTC1	1.10114	6.19801	4.51307	2.84207e-05	0.00100839	2.28898
TIMELESS	1.09917	5.85679	4.51101	2.86302e-05	0.00101166	2.28209
CEP135	1.19494	4.72745	4.50918	2.88176e-05	0.00101495	2.27597
PDLIM7	1.38871	6.48854	4.5053	2.92182e-05	0.00102569	2.26301
NLRC5	1.0545	7.35581	4.49741	3.00503e-05	0.00104129	2.23666
ATAD2	1.28419	5.93591	4.49194	3.06406e-05	0.00105833	2.21841
ISLR	1.49174	5.74939	4.48729	3.11518e-05	0.00107254	2.20288
NCF2	1.27429	5.08651	4.48208	3.17341e-05	0.00108563	2.18551
SH3PXD2B	1.32732	6.31028	4.47837	3.21545e-05	0.00109384	2.17317
GRINA	1.07279	6.92051	4.47817	3.21777e-05	0.00109384	2.17249
EDNRA	1.50313	4.36096	4.47571	3.24608e-05	0.00109785	2.16427
OSBPL3	1.12961	6.57351	4.47	3.31245e-05	0.00111195	2.14529
LOXL1	1.18575	4.85679	4.4574	3.46383e-05	0.00115554	2.10338
FOXC1	1.41176	3.33513	4.45288	3.51975e-05	0.00117056	2.08836
CTSB	1.12883	9.87084	4.44857	3.57398e-05	0.00118493	2.07402
ANO9	1.15814	6.60009	4.44674	3.59717e-05	0.00118895	2.06796
BHLHE41	1.20866	5.28844	4.4453	3.61557e-05	0.00119136	2.06317
IFITM3	1.32813	7.62035	4.4391	3.69578e-05	0.00121037	2.0426
MICAL2	1.02369	7.71851	4.43972	3.68769e-05	0.00121037	2.04465
RTKN	1.00104	5.73099	4.43445	3.75708e-05	0.0012267	2.02718
GABRE	1.35012	4.68322	4.42746	3.85108e-05	0.0012498	2.00401
HIVEP3	1.07818	4.45565	4.41478	4.02745e-05	0.0012953	1.96204
FAR2	1.15187	5.04356	4.41352	4.04538e-05	0.00129718	1.95788
ENC1	1.20746	7.37383	4.4013	4.22354e-05	0.00133833	1.91749
HPSE	1.03963	4.22866	4.40228	4.20895e-05	0.00133833	1.92073
CD9	1.20286	7.69696	4.39079	4.38282e-05	0.00137661	1.8828
CENPJ	1.2706	4.73105	4.3862	4.45429e-05	0.00138907	1.86765
TTF2	1.06573	5.722	4.38396	4.48942e-05	0.0013938	1.86029
SBNO2	1.36749	5.82418	4.37615	4.61447e-05	0.00141819	1.83456
MYO1B	1.08887	6.72351	4.37495	4.63401e-05	0.00141819	1.8306
VAV2	1.06269	6.46569	4.37503	4.63266e-05	0.00141819	1.83087
GPX8	1.20659	4.61189	4.37066	4.70446e-05	0.00142353	1.81647
HEYL	1.40222	4.29264	4.36974	4.71958e-05	0.00142409	1.81346
PGF	1.06227	3.61668	4.36826	4.74427e-05	0.00142489	1.80857
CHTF18	1.02882	5.08249	4.36272	4.83745e-05	0.00144344	1.79036
BRCA1	1.20614	4.90629	4.36192	4.85096e-05	0.00144346	1.78775
SLC43A3	1.15588	5.63368	4.34765	5.10011e-05	0.00150097	1.74085
RHBDF1	1.02037	5.80132	4.34423	5.16154e-05	0.0015149	1.72964
HRH1	1.01004	4.31784	4.34146	5.21178e-05	0.00152133	1.72057
FANCD2	1.0079	5.49956	4.33535	5.32456e-05	0.00154585	1.70053
TMC7	1.11624	4.65693	4.33099	5.40637e-05	0.00156537	1.68626
ASAP1	1.08927	6.19162	4.32906	5.44306e-05	0.00157176	1.67992
SERPINE2	1.2355	5.27492	4.32738	5.47506e-05	0.00157676	1.67444
GK	1.31735	5.51062	4.32105	5.59772e-05	0.00159498	1.6537
PARPBP	1.23122	3.83473	4.32119	5.59496e-05	0.00159498	1.65416
FAM83H	1.15608	6.20938	4.3223	5.57324e-05	0.00159498	1.6578
CD44	1.33313	8.45784	4.31542	5.70885e-05	0.00162234	1.63531
LRFN4	1.16595	4.66174	4.30854	5.84774e-05	0.00165742	1.61281
ABHD11	1.18162	5.62875	4.30083	6.00718e-05	0.00169813	1.58765
LMNB2	1.08523	6.98081	4.29232	6.18791e-05	0.00173355	1.55991
PIK3AP1	1.08246	5.80759	4.28334	6.38446e-05	0.00177673	1.53066
MCM7	1.0795	7.48185	4.27905	6.48072e-05	0.00179886	1.51667
CBX8	1.02222	3.64808	4.27715	6.52356e-05	0.00180608	1.51051
FSTL1	1.41373	8.18974	4.26516	6.80134e-05	0.00186854	1.47151
RACGAP1	1.08838	5.67596	4.25672	7.00362e-05	0.00190463	1.44411
HHIPL1	1.02995	3.5871	4.24465	7.30304e-05	0.00197605	1.40498
LY6E	1.39291	6.10408	4.24238	7.36061e-05	0.00197989	1.39764
S100A10	1.37986	7.65453	4.24263	7.35434e-05	0.00197989	1.39844
SLCO3A1	1.04122	5.10924	4.24119	7.39095e-05	0.00197989	1.39379
GPNMB	1.60519	7.13131	4.23434	7.56846e-05	0.00202002	1.37161
RRM2	1.3664	5.93208	4.23065	7.66585e-05	0.00203613	1.35967
MAP1A	1.24236	4.91821	4.22543	7.80554e-05	0.00206013	1.34279
DNA2	1.055	3.93522	4.22303	7.87071e-05	0.00207223	1.33502
PPP1R18	1.14469	4.21469	4.21684	8.04092e-05	0.00211187	1.31503
FSTL3	1.27546	5.28592	4.20356	8.41798e-05	0.00217894	1.27222
NR5A2	1.25929	4.18078	4.204	8.40538e-05	0.00217894	1.27362
TYMP	1.32365	7.12898	4.19713	8.60687e-05	0.00221715	1.2515
KIF11	1.30279	5.30393	4.19274	8.73811e-05	0.00224402	1.23736
KCNAB2	1.01071	5.4937	4.19225	8.75299e-05	0.00224402	1.23578
RAD51	1.00262	3.74163	4.19034	8.81081e-05	0.00225347	1.22963
LUM	1.66214	8.59885	4.17917	9.15615e-05	0.00232319	1.19373
ZNF462	1.26325	5.08924	4.17873	9.1699e-05	0.00232319	1.19233
GUCY1A1	1.62732	5.22994	4.1698	9.45586e-05	0.00237027	1.16366
PLEK	1.21827	5.6084	4.16949	9.46606e-05	0.00237027	1.16265
BTBD19	1.05881	4.59945	4.16804	9.51332e-05	0.00237656	1.158
ATP1B3	1.25263	6.72491	4.15966	9.79102e-05	0.00244026	1.13115
MAD2L1	1.0879	4.79082	4.15729	9.87112e-05	0.00245453	1.12354
UBE2S	1.32494	5.29632	4.14771	0.000102008	0.00250748	1.09289
TNFSF15	1.05738	4.66856	4.13875	0.00010519	0.00257392	1.06422
PTPN12	1.12382	6.98495	4.1368	0.000105894	0.00258525	1.05801
PGGHG	1.2044	6.57623	4.12648	0.000109703	0.00264222	1.02504
STAT1	1.18888	8.48962	4.12709	0.000109473	0.00264222	1.027
SLC2A1	1.48677	5.49665	4.11395	0.000114501	0.00273326	0.985117
LRRK1	1.23944	8.33647	4.10513	0.000118	0.00278583	0.957048
ITGB8	1.21669	5.98538	4.10579	0.000117736	0.00278583	0.959132
RFTN1	1.07082	5.936	4.10556	0.000117828	0.00278583	0.958406
MUC12	1.90275	5.08652	4.10198	0.000119277	0.0028098	0.947014
NT5DC3	1.11378	5.05774	4.09621	0.000121643	0.00285928	0.928699
RNF144A	1.05444	4.82699	4.09471	0.000122266	0.00286139	0.923938
ADAMTS9	1.29721	5.38062	4.09247	0.000123203	0.00286461	0.916819
ADAM19	1.06277	6.18295	4.09248	0.000123198	0.00286461	0.916861
WDR4	1.01416	4.49102	4.08458	0.000126558	0.00292994	0.891775
HIF1A	1.21029	7.85627	4.07865	0.000129137	0.00298321	0.872975
RCN3	1.05966	5.48683	4.07314	0.000131578	0.00302658	0.855527
CDH6	1.09992	4.05781	4.06991	0.000133031	0.00305345	0.845297
NDC1	1.02267	5.75814	4.06574	0.000134928	0.00309039	0.832105
SCGB3A2	1.42156	3.5643	4.04687	0.000143844	0.00325299	0.772497
DOCK4	1.21599	5.18907	4.03881	0.000147826	0.00332902	0.74707
CTSL	1.21886	6.82327	4.0359	0.000149289	0.00333713	0.737897
STAG3	1.01587	4.78523	4.03562	0.000149428	0.00333713	0.73703
PLK4	1.20445	3.85557	4.02726	0.00015371	0.00341854	0.710726
SGO2	1.06936	4.017	4.01929	0.000157907	0.0034617	0.685652
ECM1	1.04727	5.23636	4.01609	0.000159622	0.00347555	0.675596
HMGA1	1.21803	7.75529	4.01319	0.00016119	0.00349799	0.666496
ZNF281	1.04348	5.06292	4.01159	0.000162062	0.00350981	0.661478
PRKDC	1.22584	8.3496	4.00032	0.000168337	0.00359497	0.626127
PCOLCE	1.11374	5.83411	4.00034	0.000168326	0.00359497	0.626186
HMOX1	1.00872	5.35713	3.99882	0.000169187	0.00360597	0.621437
AFAP1L2	1.15904	5.11311	3.99527	0.000171225	0.00364218	0.610297
CD109	1.22817	4.81151	3.99324	0.000172397	0.00365264	0.603951
ADAMTS4	1.17981	5.78824	3.99246	0.000172853	0.00365508	0.601496
DLL4	1.01608	4.54037	3.98643	0.000176391	0.00371529	0.582644
CCNB2	1.36077	4.3822	3.98452	0.000177527	0.00373188	0.576676
STC1	1.09583	4.56748	3.98343	0.000178183	0.00373836	0.573245
RCC1	1.03982	6.26407	3.97869	0.00018104	0.00376885	0.558451
CEP170	1.0207	5.66148	3.97896	0.000180879	0.00376885	0.559275
MARVELD1	1.00797	5.62656	3.97877	0.000180992	0.00376885	0.558697
PON2	1.0302	5.00899	3.97647	0.000182395	0.00378973	0.551513
LPCAT1	1.40306	5.04659	3.9657	0.000189109	0.00391093	0.517898
CEACAM1	1.15988	6.34942	3.96422	0.000190049	0.00391093	0.513289
LCP2	1.04642	5.40681	3.96467	0.000189761	0.00391093	0.514698
DACT1	1.0202	4.78557	3.96465	0.000189773	0.00391093	0.514639
TMEM176A	1.0648	6.67762	3.95032	0.000199108	0.0040508	0.47
KLHL29	1.12498	4.10783	3.94671	0.000201528	0.00406156	0.458773
IL2RA	1.02067	3.74108	3.945	0.000202683	0.0040772	0.45346
PDPN	1.49373	4.31977	3.94352	0.00020369	0.00408979	0.448855
ENO2	1.07334	5.10188	3.94257	0.000204338	0.00409515	0.445902
CD55	1.3801	7.69818	3.94146	0.000205093	0.00410263	0.442475
CALU	1.14669	7.85874	3.93407	0.00021022	0.00416951	0.419533
ROBO1	1.26033	5.24157	3.93084	0.000212499	0.00417307	0.409512
SLCO4A1	1.02676	5.46708	3.93121	0.000212238	0.00417307	0.410654
MMP2	1.24194	8.68409	3.92612	0.000215878	0.00423168	0.394859
EPSTI1	1.02951	6.12743	3.92256	0.000218455	0.00424347	0.383835
SIRPA	1.02002	5.86218	3.9236	0.000217698	0.00424347	0.387056
GGH	1.00562	4.19516	3.92201	0.000218856	0.0042436	0.382129
SMC4	1.05476	6.97464	3.90534	0.000231354	0.00443786	0.330554
NNMT	1.2292	5.8028	3.90103	0.000234694	0.00447001	0.317243
MTCL1	1.14922	5.47744	3.89128	0.000242426	0.00457669	0.287152
ANGPTL2	1.1896	6.37466	3.87926	0.000252287	0.0047296	0.250146
RFC3	1.1222	4.24601	3.86433	0.000265076	0.00489086	0.20426
ADAM8	1.03273	5.69986	3.85853	0.000270211	0.00493543	0.186464
BHLHE40	1.06275	7.70108	3.83283	0.000294139	0.00525522	0.107782
OAS3	1.05336	7.37381	3.83233	0.000294627	0.00525522	0.106245
BRCA2	1.07828	4.46919	3.83003	0.000296863	0.00526446	0.0992352
NRP2	1.31171	6.16742	3.81853	0.000308319	0.00542946	0.0641396
RGS1	1.34178	6.55272	3.81113	0.000315905	0.00554695	0.0416188
AEBP1	1.28562	7.82967	3.80642	0.000320832	0.00560387	0.0272773
SYNJ2	1.15679	5.93005	3.80473	0.000322616	0.00560962	0.0221412
MNDA	1.13371	4.17831	3.80463	0.000322728	0.00560962	0.0218197
PAPPA	1.16798	4.78049	3.80238	0.000325111	0.00561469	0.0150058
BICC1	1.13945	4.68285	3.80313	0.000324318	0.00561469	0.0172657
C2	1.07803	3.46588	3.79733	0.000330549	0.00569032	-0.000362662
MFGE8	1.0075	6.60827	3.79335	0.000334884	0.00575571	-0.0124283
SHROOM4	1.03173	4.66599	3.7882	0.000340585	0.00582573	-0.0280615
FGF7	1.27422	4.93785	3.78369	0.000345647	0.00590293	-0.0417239
TMPRSS4	1.10022	7.35683	3.77194	0.000359195	0.00599697	-0.07732
C2CD4A	1.08568	3.16517	3.76728	0.000364707	0.00606452	-0.0914141
ANXA1	1.09918	7.22055	3.762	0.000371048	0.00615093	-0.107369
LOX	1.26169	4.88133	3.75701	0.000377129	0.00619512	-0.122412
CCDC71L	1.00979	4.75539	3.74356	0.000394028	0.00640341	-0.162968
CERCAM	1.12485	5.26159	3.73275	0.000408122	0.00659256	-0.195472
HCK	1.0096	4.8535	3.70218	0.000450653	0.00710854	-0.28711
SH3D21	1.1751	4.3254	3.69938	0.000454751	0.00714172	-0.295474
PLA2R1	1.00025	5.26986	3.69406	0.00046264	0.00721288	-0.311365
PLXDC2	1.14703	6.81521	3.67117	0.000498105	0.00759345	-0.379581
CSGALNACT2	1.01395	5.78568	3.67101	0.00049836	0.00759345	-0.380054
RNF157	1.0313	4.05788	3.64968	0.000533732	0.0079963	-0.443346
PTPRG	1.00981	6.35201	3.64597	0.000540139	0.00806978	-0.454357
BCAT1	1.14881	4.85013	3.64535	0.000541201	0.00807441	-0.456169
GLI2	1.07874	3.65622	3.64154	0.000547859	0.00813403	-0.46745
SLC16A3	1.01033	6.55437	3.62969	0.000569072	0.00827881	-0.502491
IGF2	1.42965	4.98284	3.6196	0.000587722	0.0084783	-0.532226
MET	1.03692	7.06375	3.61504	0.000596354	0.00858718	-0.545668
DDX27	1.08716	5.31469	3.60314	0.000619428	0.00880004	-0.580659
SLC38A1	1.05954	7.67591	3.59692	0.00063183	0.00893099	-0.598927
ZNF367	1.01777	3.90209	3.5967	0.000632275	0.00893099	-0.599575
MC1R	1.03695	4.09724	3.58939	0.000647166	0.00907553	-0.621021
CPXM2	1.36077	4.12985	3.56597	0.000697146	0.00965045	-0.689529
STEAP1	1.08973	4.69214	3.561	0.000708209	0.00968251	-0.704022
SOX9	1.05762	7.07824	3.55411	0.000723824	0.00979772	-0.724094
FERMT1	1.06236	6.56301	3.54341	0.000748733	0.0100411	-0.755225
DOCK9	1.01187	6.39344	3.53458	0.000769896	0.0102736	-0.780863
IFITM1	1.18422	6.59656	3.53173	0.000776847	0.0103151	-0.789129
SAMD4A	1.00623	5.39991	3.52361	0.00079699	0.0104917	-0.812668
ENO1	1.00959	9.50363	3.52085	0.000803944	0.0104939	-0.820655
HSPG2	1.02623	9.3063	3.51444	0.000820334	0.0106683	-0.839208
SVIL	1.10872	7.39473	3.5036	0.000848733	0.0109712	-0.870485
ANOS1	1.11147	3.47079	3.49888	0.000861396	0.0111215	-0.884092
PRRG1	1.03538	4.2813	3.4983	0.000862982	0.0111286	-0.885782
CCND2	1.14975	7.1252	3.48087	0.000911413	0.0115726	-0.935933
DPYSL3	1.21606	7.06336	3.47839	0.000918514	0.0116215	-0.943058
TANC2	1.01044	5.91483	3.4744	0.000930014	0.0117209	-0.954483
GASK1B	1.0717	6.51866	3.46885	0.00094628	0.0118749	-0.970399
IGFBP7	1.19798	8.17066	3.46092	0.000969986	0.0120877	-0.993107
ALDH1A3	1.09056	5.69312	3.45249	0.000995803	0.0123379	-1.01721
CD248	1.02644	5.08782	3.38998	0.00120856	0.0142685	-1.19467
LTBP2	1.0961	6.88863	3.37489	0.00126603	0.0147984	-1.23719
ARHGEF38	1.05654	4.76941	3.36765	0.00129451	0.0150494	-1.25754
SOCS3	1.0382	6.68933	3.34814	0.00137427	0.0156588	-1.31222
ATP2C2	1.33997	5.92321	3.32941	0.00145523	0.016199	-1.36453
NUAK1	1.01334	4.85719	3.32941	0.00145519	0.016199	-1.36451
