# Supplementary material for: Integration of Gastric Cancer RNA‐Seq Datasets Along With PPI Network Suggests That Nonhub Nodes Have the Potential to Become Biomarkers
Source: Cancer Rep (Hoboken). 2025 Jan 24;8(1):e70126. doi: 10.1002/cnr2.70126 (PMC11757912; doi:10.1002/cnr2.70126)
Supplement: Supplementary file 2 — Table S2. The component of the WGC network. [file CNR2-8-e70126-s001.xlsx]

## Sheet: Additional files; Table S2
Additional files; Table S2: The component of the WGC network
	Genes	STRING_id	logFC	State	Genes	Annotation
1	ACTN1	9606.ENSP00000377941	1.40254	Up	ACTN1	Alpha-actinin-1
2	ADAMTS2	9606.ENSP00000251582	2.11896	Up	ADAMTS2	A disintegrin and metalloproteinase with thrombospondin motifs 2
3	AEBP1	9606.ENSP00000223357	1.28562	Up	AEBP1	Adipocyte enhancer-binding protein 1
4	AGRN	9606.ENSP00000368678	1.43369	Up	AGRN	Agrin
5	ASPN	9606.ENSP00000364694	2.0727	Up	ASPN	Asporin
6	BGN	9606.ENSP00000327336	2.9645	Up	BGN	Biglycan
7	BMP1	9606.ENSP00000305714	1.68927	Up	BMP1	Bone morphogenetic protein 1
8	CD44	9606.ENSP00000398632	1.33313	Up	CD44	CD44 antigen
9	CDH11	9606.ENSP00000268603	1.61666	Up	CDH11	Cadherin-11
10	CDH17	9606.ENSP00000027335	3.00675	Up	CDH17	Cadherin-17
11	CDH6	9606.ENSP00000265071	1.09992	Up	CDH6	Cadherin-6
12	CEACAM1	9606.ENSP00000161559	1.15988	Up	CEACAM1	Carcinoembryonic antigen-related cell adhesion molecule 1
13	CEACAM6	9606.ENSP00000199764	3.14042	Up	CEACAM6	Carcinoembryonic antigen related cell adhesion molecule family
14	COL12A1	9606.ENSP00000325146	3.11263	Up	COL12A1	Collagen alpha-1(XII) chain
15	COL18A1	9606.ENSP00000347665	1.42708	Up	COL18A1	Collagen alpha-1(XVIII) chain
16	COL1A1	9606.ENSP00000225964	2.54127	Up	COL1A1	Collagen alpha-1(I) chain
17	COL1A2	9606.ENSP00000297268	2.12295	Up	COL1A2	Collagen alpha-2(I) chain
18	COL3A1	9606.ENSP00000304408	1.75252	Up	COL3A1	Collagen alpha-1(III) chain
19	COL4A1	9606.ENSP00000364979	2.01846	Up	COL4A1	Collagen alpha-1(IV) chain
20	COL4A2	9606.ENSP00000353654	1.56159	Up	COL4A2	Collagen alpha-2(IV) chain
21	COL5A1	9606.ENSP00000360882	2.02782	Up	COL5A1	Collagen alpha-1(V) chain
22	COL5A2	9606.ENSP00000364000	1.96278	Up	COL5A2	Collagen alpha-2(V) chain
23	COL6A3	9606.ENSP00000295550	2.49372	Up	COL6A3	Collagen alpha-3(VI) chain
24	COL7A1	9606.ENSP00000332371	2.81556	Up	COL7A1	Collagen alpha-1(VII) chain
25	COL8A1	9606.ENSP00000261037	2.72443	Up	COL8A1	Collagen alpha-1(VIII) chain
26	COLGALT1	9606.ENSP00000252599	1.15494	Up	COLGALT1	Procollagen galactosyltransferase 1
27	CYSTM1	9606.ENSP00000261811	-2.05395	Down	CYSTM1	Cysteine-rich and transmembrane domain-containing protein 1
28	FGF7	9606.ENSP00000267843	1.27422	Up	FGF7	Fibroblast growth factor 7
29	FKBP10	9606.ENSP00000317232	1.59761	Up	FKBP10	Peptidyl-prolyl cis-trans isomerase FKBP10
30	FN1	9606.ENSP00000346839	2.15522	Up	FN1	Fibronectin type III domain containing
31	FSTL1	9606.ENSP00000295633	1.41373	Up	FSTL1	Follistatin-related protein 1
32	IGF2	9606.ENSP00000391826	1.42965	Up	IGF2	Insulin-like growth factor II
33	IGFBP2	9606.ENSP00000233809	-1.81079	Down	IGFBP2	Insulin-like growth factor-binding protein 2
34	ISLR	9606.ENSP00000249842	1.49174	Up	ISLR	Immunoglobulin superfamily containing leucine rich repeat
35	ITGA11	9606.ENSP00000327290	1.37911	Up	ITGA11	Integrin alpha-11
36	ITGA2	9606.ENSP00000296585	1.5521	Up	ITGA2	Integrin alpha-2
37	ITGA5	9606.ENSP00000293379	1.46951	Up	ITGA5	Integrin alpha-5
38	ITGB8	9606.ENSP00000222573	1.21669	Up	ITGB8	Integrin beta-8
39	KCNAB2	9606.ENSP00000367323	1.01071	Up	KCNAB2	Voltage-gated potassium channel subunit beta-2
40	LAMA5	9606.ENSP00000252999	1.42538	Up	LAMA5	Laminin subunit alpha-5
41	LAMC2	9606.ENSP00000264144	1.84197	Up	LAMC2	Laminin subunit gamma-2
42	LIF	9606.ENSP00000249075	2.38594	Up	LIF	Leukemia inhibitory factor
43	LIFR	9606.ENSP00000263409	-1.99368	Down	LIFR	Leukemia inhibitory factor receptor
44	LOX	9606.ENSP00000231004	1.26169	Up	LOX	Protein-lysine 6-oxidase
45	LOXL1	9606.ENSP00000261921	1.18575	Up	LOXL1	Lysyl oxidase homolog 1
46	LOXL2	9606.ENSP00000373783	1.82245	Up	LOXL2	Lysyl oxidase homolog 2
47	LPCAT1	9606.ENSP00000283415	1.40306	Up	LPCAT1	Lysophosphatidylcholine acyltransferase 1
48	LUM	9606.ENSP00000266718	1.66214	Up	LUM	Lumican; Small leucine rich repeat proteoglycans
49	MET	9606.ENSP00000317272	1.03692	Up	MET	Hepatocyte growth factor receptor
50	MMP14	9606.ENSP00000308208	1.4272	Up	MMP14	Matrix metalloproteinase-14
51	MMP2	9606.ENSP00000219070	1.24194	Up	MMP2	72 kDa type IV collagenase
52	MSR1	9606.ENSP00000262101	1.64042	Up	MSR1	Macrophage scavenger receptor types I and II
53	MXRA5	9606.ENSP00000217939	1.64161	Up	MXRA5	Matrix-remodeling-associated protein 5
54	NID2	9606.ENSP00000216286	2.09408	Up	NID2	Nidogen-2
55	OSMR	9606.ENSP00000274276	1.54663	Up	OSMR	Oncostatin-M-specific receptor subunit beta
56	P3H2	9606.ENSP00000316881	-1.06087	Down	P3H2	Prolyl 3-hydroxylase 2
57	PAPPA	9606.ENSP00000330658	1.16798	Up	PAPPA	Pappalysin-1
58	PCOLCE	9606.ENSP00000223061	1.11374	Up	PCOLCE	Procollagen C-endopeptidase enhancer 1
59	PDGFD	9606.ENSP00000376865	-1.91904	Down	PDGFD	Platelet-derived growth factor D
60	PDGFRB	9606.ENSP00000261799	1.80441	Up	PDGFRB	Platelet-derived growth factor receptor beta
61	PGF	9606.ENSP00000451040	1.06227	Up	PGF	Placenta growth factor;
62	PLOD3	9606.ENSP00000223127	1.29669	Up	PLOD3	Procollagen-lysine,2-oxoglutarate 5-dioxygenase 3
63	RAB37	9606.ENSP00000376390	-1.18556	Down	RAB37	Ras-related protein Rab-37
64	SERPINE1	9606.ENSP00000223095	2.27638	Up	SERPINE1	Plasminogen activator inhibitor 1
65	SLC11A1	9606.ENSP00000233202	1.828	Up	SLC11A1	Natural resistance-associated macrophage protein 1
66	SLC2A3	9606.ENSP00000075120	1.35184	Up	SLC2A3	Solute carrier family 2
67	SPARC	9606.ENSP00000231061	1.77278	Up	SPARC	SPARC
68	SULF1	9606.ENSP00000260128	3.12768	Up	SULF1	Extracellular sulfatase Sulf-1
69	SYNGR1	9606.ENSP00000332287	-1.31019	Down	SYNGR1	Synaptogyrin-1
70	TGFB2	9606.ENSP00000355896	1.41365	Up	TGFB2	Transforming growth factor beta-2
71	TGFBI	9606.ENSP00000416330	1.73655	Up	TGFBI	Transforming growth factor-beta-induced protein ig-h3
72	TGIF1	9606.ENSP00000327959	1.05765	Up	TGIF1	Homeobox protein TGIF1
73	TGM2	9606.ENSP00000355330	1.41077	Up	TGM2	Protein-glutamine gamma-glutamyltransferase 2
74	THBS1	9606.ENSP00000260356	1.78102	Up	THBS1	Thrombospondin-1
75	THY1	9606.ENSP00000284240	2.27508	Up	THY1	Thy-1 membrane glycoprotein
76	TIMP1	9606.ENSP00000218388	1.95369	Up	TIMP1	Metalloproteinase inhibitor 1
77	TNC	9606.ENSP00000265131	1.75208	Up	TNC	Tenascin
