# Supplementary material for: Integration of Gastric Cancer RNA‐Seq Datasets Along With PPI Network Suggests That Nonhub Nodes Have the Potential to Become Biomarkers
Source: Cancer Rep (Hoboken). 2025 Jan 24;8(1):e70126. doi: 10.1002/cnr2.70126 (PMC11757912; doi:10.1002/cnr2.70126)
Supplement: Supplementary file 3 — Table S3. The correlation between expression level based on the employed GC datasets in the current study. [file CNR2-8-e70126-s002.xlsx]

## Sheet: Additional files; Table S3
Additional files; Table S3	The correlation between expression level based on the employed GC datasets in the current study.
P-value	Correlation	IGFBP2 vs Hubs and Non-hubs	P-value	Correlation	Hubs vs non-hubs
3.5e−05	-0.35	IGFBP2. ITGA5	3.74e-23	0.940237	MMP2. AEBP1
0.018156	-0.33	IGFBP2. FN1	6.55e-21	0.92463	FN1. SULF1
0.023176	-0.32	IGFBP2. ITGA2	7.75e-21	0.924055	COL1A2. THY1
2.7e−09	-0.43	IGFBP2. COL5A2	1.06e-19	0.914519	SPARC. THY1
5.1e−11	-0.47	IGFBP2.COL1A2	1.61e-18	0.903262	COL4A1. NID2
1.3e−11	-0.48	IGFBP2.SPARC	5.11e-18	0.898031	COL1A1. THY1
2.4e−09	-0.43	IGFBP2. MMP2	5.78e-18	0.897458	COL1A2. SULF1
3.4e−11	-0.47	IGFBP2. COL5A1	7.91e-18	0.895971	SPARC. AEBP1
4.5e−08	-0.4	IGFBP2.COL3A1	9.36e-18	0.895166	SPARC. SULF1
0.00099	-0.25	IGFBP2. PAPPA	4.78e-17	0.887029	COL4A1. SULF1
2.9e−07	-0.38	IGFBP2. IGF2	2.99e-16	0.877066	COL1A2. AEBP1
0.838	-0.0127	IGFBP2. IGF1	3.09e-16	0.876875	COL1A2. FKBP10
8.9e−06	-0.33	IGFBP2. THY1	1.4e-15	0.867944	COL5A2. NID2
3.8e−09	-0.43	IGFBP2. SULF1	1.4e-15	0.867924	THBS1. NID2
0.008214	-0.163	IGFBP2. TGIF1	4.4e-15	0.860709	COL3A1. THY1
7.8e−09	-0.42	IGFBP2. TGFBI	1.71e-14	0.851574	ITGA5. SULF1
